# Supplementary material for: The NF-YC–RGL2 module integrates GA and ABA signalling to regulate seed germination in Arabidopsis
Source: Nat Commun. 2016 Sep 14;7:12768. doi: 10.1038/ncomms12768 (PMC5027291; doi:10.1038/ncomms12768)
Supplement: Supplementary Data 1 — Summary of RNA-seq datasets [file ncomms12768-s2.xls]

## Sheet: PAC-regulated genes
Supplementary Data 2_List of PAC-Regulated Genes
Gene Name	Col_PAC vs Col_Mock						Locus Identifier	Gene Type	All Gene Symbols	Gene Description
	rep1 log2 (fold_change)	rep1 FDR	rep2 log2 (fold_change)	rep2 FDR	rep3 log2 (fold_change)	rep3 FDR
AT3G21370.1	11.8777	0	2.47487	0	2.12715	4.33414e-12	AT3G21370	protein_coding	BETA GLUCOSIDASE 19 (BGLU19)	beta glucosidase 19 (BGLU19); FUNCTIONS IN: cation binding, hydrolase activity, hydrolyzing O-glycosyl compounds, catalytic activity; INVOLVED IN: carbohydrate metabolic process; LOCATED IN: endomembrane system; EXPRESSED IN: seed; CONTAINS InterPro DOMAIN/s: Glycoside hydrolase, family 1 (InterPro:IPR001360), Glycoside hydrolase, family 1, active site (InterPro:IPR018120), Glycoside hydrolase, c…
AT2G38800.1	11.2161	0	2.21491	6.38946e-13	1.71878	0	AT2G38800	protein_coding		Plant calmodulin-binding protein-related; CONTAINS InterPro DOMAIN/s: Calmodulin-binding protein, plant (InterPro:IPR012417); BEST Arabidopsis thaliana protein match is: Plant calmodulin-binding protein-related (TAIR:AT3G54570.1); Has 4321 Blast hits to 2381 proteins in 392 species: Archae - 26; Bacteria - 2334; Metazoa - 540; Fungi - 255; Plants - 198; Viruses - 28; Other Eukaryotes - 940 (sourc…
AT4G18690.1	10.7928	0	12.4821	0	4.43879	4.58864e-05	AT4G18690	protein_coding		unknown protein; BEST Arabidopsis thaliana protein match is: unknown protein (TAIR:AT4G18680.1); Has 522 Blast hits to 522 proteins in 39 species: Archae - 0; Bacteria - 0; Metazoa - 9; Fungi - 0; Plants - 513; Viruses - 0; Other Eukaryotes - 0 (source: NCBI BLink).
AT3G21380.1	10.5078	0	3.83501	4.24144e-06	2.5534	0	AT3G21380	protein_coding		Mannose-binding lectin superfamily protein; CONTAINS InterPro DOMAIN/s: Mannose-binding lectin (InterPro:IPR001229); BEST Arabidopsis thaliana protein match is: myrosinase-binding protein 1 (TAIR:AT1G52040.1); Has 1897 Blast hits to 750 proteins in 41 species: Archae - 0; Bacteria - 4; Metazoa - 0; Fungi - 0; Plants - 1886; Viruses - 0; Other Eukaryotes - 7 (source: NCBI BLink).
AT4G36600.1	10.3253	0	2.55227	7.69372e-11	1.98538	1.75445e-07	AT4G36600	protein_coding		Late embryogenesis abundant (LEA) protein; CONTAINS InterPro DOMAIN/s: Late embryogenesis abundant protein, group 4 (InterPro:IPR004238); BEST Arabidopsis thaliana protein match is: late embryogenesis abundant domain-containing protein / LEA domain-containing protein (TAIR:AT2G18340.1); Has 1483 Blast hits to 893 proteins in 345 species: Archae - 4; Bacteria - 836; Metazoa - 93; Fungi - 47; Plant…
AT4G02690.1	10.098	0	3.24052	2.6207e-07	2.57422	6.42309e-11	AT4G02690	protein_coding		Bax inhibitor-1 family protein; CONTAINS InterPro DOMAIN/s: Inhibitor of apoptosis-promoting Bax1 related (InterPro:IPR006214); BEST Arabidopsis thaliana protein match is: Bax inhibitor-1 family protein (TAIR:AT1G03070.2); Has 4713 Blast hits to 4713 proteins in 1352 species: Archae - 0; Bacteria - 2545; Metazoa - 840; Fungi - 138; Plants - 214; Viruses - 83; Other Eukaryotes - 893 (source: NCBI …
AT1G29680.1	10	0	9.6865	0	3.23503	6.3575e-07	AT1G29680	protein_coding		Protein of unknown function (DUF1264); CONTAINS InterPro DOMAIN/s: Protein of unknown function DUF1264 (InterPro:IPR010686); BEST Arabidopsis thaliana protein match is: Protein of unknown function (DUF1264) (TAIR:AT5G45690.1); Has 286 Blast hits to 286 proteins in 122 species: Archae - 0; Bacteria - 120; Metazoa - 0; Fungi - 64; Plants - 100; Viruses - 0; Other Eukaryotes - 2 (source: NCBI BLink).
AT1G17830.1	9.87191	0	3.97427	8.10032e-07	1.36445	5.83634e-06	AT1G17830	protein_coding		Protein of unknown function (DUF789); CONTAINS InterPro DOMAIN/s: Protein of unknown function DUF789 (InterPro:IPR008507); BEST Arabidopsis thaliana protein match is: Protein of unknown function (DUF789) (TAIR:AT1G73210.1); Has 265 Blast hits to 257 proteins in 18 species: Archae - 0; Bacteria - 0; Metazoa - 0; Fungi - 0; Plants - 263; Viruses - 0; Other Eukaryotes - 2 (source: NCBI BLink).
AT5G16460.1	9.20701	3.87441e-12	9.17991	4.15951e-12	3.7578	0.000185719	AT5G16460	protein_coding		Putative adipose-regulatory protein (Seipin); CONTAINS InterPro DOMAIN/s: Adipose-regulatory protein, Seipin (InterPro:IPR009617); BEST Arabidopsis thaliana protein match is: Putative adipose-regulatory protein (Seipin) (TAIR:AT2G34380.1); Has 1807 Blast hits to 1807 proteins in 277 species: Archae - 0; Bacteria - 0; Metazoa - 736; Fungi - 347; Plants - 385; Viruses - 0; Other Eukaryotes - 339 (s…
AT5G64210.1	9.17243	7.2875e-12	4.5502	0.000312664	1.15822	0.0166845	AT5G64210	protein_coding	ALTERNATIVE OXIDASE 2 (AOX2)	encodes an isoform of alternative oxidase, which is expressed in rosettes, stems, and roots. Transcript accumulates in dry seeds and decreased upon germination and is not affected by actinomycin A. Protein is localized to mitochondria.
AT1G20070.1	8.70736	1.06683e-08	2.05316	1.42735e-09	1.72785	5.2498e-09	AT1G20070	protein_coding		unknown protein; FUNCTIONS IN: molecular_function unknown; INVOLVED IN: biological_process unknown; LOCATED IN: chloroplast; EXPRESSED IN: 20 plant structures; EXPRESSED DURING: 11 growth stages; Has 26 Blast hits to 26 proteins in 9 species: Archae - 0; Bacteria - 0; Metazoa - 0; Fungi - 2; Plants - 24; Viruses - 0; Other Eukaryotes - 0 (source: NCBI BLink).
AT5G41761.1	8.65821	2.06917e-08	2.80735	5.69478e-05	8.41785	2.37042e-07	AT5G41761	protein_coding		unknown protein; FUNCTIONS IN: molecular_function unknown; INVOLVED IN: biological_process unknown; LOCATED IN: cellular_component unknown; BEST Arabidopsis thaliana protein match is: unknown protein (TAIR:AT3G55570.1); Has 30201 Blast hits to 17322 proteins in 780 species: Archae - 12; Bacteria - 1396; Metazoa - 17338; Fungi - 3422; Plants - 5037; Viruses - 0; Other Eukaryotes - 2996 (source: NC…
AT5G45690.1	8.65821	2.06998e-08	4.91374	0.000212837	2.89023	3.64364e-09	AT5G45690	protein_coding		Protein of unknown function (DUF1264); FUNCTIONS IN: molecular_function unknown; INVOLVED IN: biological_process unknown; LOCATED IN: cellular_component unknown; EXPRESSED IN: seed, leaf; EXPRESSED DURING: seedling growth; CONTAINS InterPro DOMAIN/s: Protein of unknown function DUF1264 (InterPro:IPR010686); BEST Arabidopsis thaliana protein match is: Protein of unknown function (DUF1264) (TAIR:AT…
AT5G44360.1	8.60363	4.02868e-08	6.74147	0.011144	3.10822	0.000119204	AT5G44360	protein_coding		FAD-binding Berberine family protein; FUNCTIONS IN: electron carrier activity, oxidoreductase activity, FAD binding, catalytic activity; INVOLVED IN: oxidation reduction; LOCATED IN: endomembrane system; CONTAINS InterPro DOMAIN/s: FAD-binding, type 2 (InterPro:IPR016166), Oxygen oxidoreductase covalent FAD-binding site (InterPro:IPR006093), Berberine/berberine-like (InterPro:IPR012951), FAD link…
AT1G60680.1	8.55075	7.79386e-08	4.76818	0.000312609	1.86139	2.89201e-12	AT1G60680	protein_coding	ARF-GAP DOMAIN 2 (AGD2)	NAD(P)-linked oxidoreductase superfamily protein; FUNCTIONS IN: oxidoreductase activity, aldo-keto reductase activity; INVOLVED IN: oxidation reduction; EXPRESSED IN: hypocotyl, root; CONTAINS InterPro DOMAIN/s: Aldo/keto reductase (InterPro:IPR001395), Aldo/keto reductase subgroup (InterPro:IPR020471); BEST Arabidopsis thaliana protein match is: NAD(P)-linked oxidoreductase superfamily protein (…
AT4G18660.1	8.37504	5.64197e-07	9.66	0	9.0634	2.58539e-11	AT4G18660	protein_coding		unknown protein; BEST Arabidopsis thaliana protein match is: unknown protein (TAIR:AT4G18690.1); Has 115 Blast hits to 115 proteins in 20 species: Archae - 0; Bacteria - 0; Metazoa - 0; Fungi - 0; Plants - 115; Viruses - 0; Other Eukaryotes - 0 (source: NCBI BLink).
AT3G26840.1	8.16993	4.07501e-06	2.87915	0.000160058	2.26559	0.049194	AT3G26840	protein_coding	PHYTYL ESTER SYNTHASE 2 (PES2)	Esterase/lipase/thioesterase family protein; FUNCTIONS IN: transferase activity, transferring acyl groups other than amino-acyl groups, catalytic activity, acyltransferase activity; INVOLVED IN: metabolic process; LOCATED IN: plastoglobule; CONTAINS InterPro DOMAIN/s: Diacylglycerol acyltransferase (InterPro:IPR007130), Phospholipid/glycerol acyltransferase (InterPro:IPR002123); BEST Arabidopsis …
AT2G37710.1	8.16993	4.07749e-06	1.07201	0.0170275	1.36423	0.000499521	AT2G37710	protein_coding	RECEPTOR LECTIN KINASE (RLK)	Induced in response to Salicylic acid.
AT5G04010.1	7.93664	2.88186e-05	9.01959	6.94604e-11	3.14414	0.000119218	AT5G04010	protein_coding		F-box family protein; CONTAINS InterPro DOMAIN/s: F-box domain, Skp2-like (InterPro:IPR022364); BEST Arabidopsis thaliana protein match is: unknown protein (TAIR:AT5G03920.1); Has 37 Blast hits to 37 proteins in 11 species: Archae - 0; Bacteria - 0; Metazoa - 0; Fungi - 0; Plants - 37; Viruses - 0; Other Eukaryotes - 0 (source: NCBI BLink).
AT5G62800.1	7.93664	2.88108e-05	8.5157	8.30579e-08	2.22115	0.00051529	AT5G62800	protein_coding		Protein with RING/U-box and TRAF-like domains; FUNCTIONS IN: ubiquitin-protein ligase activity, zinc ion binding; INVOLVED IN: multicellular organismal development, protein ubiquitination, ubiquitin-dependent protein catabolic process; LOCATED IN: nucleus; EXPRESSED IN: stem; CONTAINS InterPro DOMAIN/s: TRAF-like (InterPro:IPR008974), Seven-in-absentia protein, TRAF-like domain (InterPro:IPR01812…
AT4G01970.1	7.85175	5.52174e-05	9.25267	1.06794e-12	3.85919	0.000278361	AT4G01970	protein_coding	RAFFINOSE SYNTHASE 4 (RS4);STACHYOSE SYNTHASE (STS);STACHYOSE SYNTHASE (AtSTS)	Encodes a putative stachyose synthetase or raffinose synthase.
AT1G03890.1	7.75489	0.000105028	1.86706	0.0120759	0.959598	0.0160418	AT1G03890	protein_coding		RmlC-like cupins superfamily protein; FUNCTIONS IN: nutrient reservoir activity; INVOLVED IN: biological_process unknown; LOCATED IN: endomembrane system; EXPRESSED IN: leaf, seed; EXPRESSED DURING: seed development stages; CONTAINS InterPro DOMAIN/s: Cupin, RmlC-type (InterPro:IPR011051), Cupin 1 (InterPro:IPR006045), RmlC-like jelly roll fold (InterPro:IPR014710), 11-S seed storage protein, pla…
AT1G68250.1	7.43463	0.000729697	8.633	2.02203e-08	3.49107	0.00027874	AT1G68250	protein_coding		unknown protein; Has 5 Blast hits to 5 proteins in 2 species: Archae - 0; Bacteria - 0; Metazoa - 0; Fungi - 0; Plants - 5; Viruses - 0; Other Eukaryotes - 0 (source: NCBI BLink).
AT5G46050.1	7.43463	0.0007308	8.01681	1.14699e-05	2.70854	0.00158631	AT5G46050	protein_coding	PEPTIDE TRANSPORTER 3 (PTR3);ARABIDOPSIS THALIANA PEPTIDE TRANSPORTER 3 (ATPTR3)	Encodes a di- and tri-peptide transporter involved in responses to wounding, virulent bacterial pathogens, and high NaCl concentrations. The protein is predicted to have 12 transmembrane helicies.
AT4G22730.1	7.43463	0.000729226	1.88004	0.00023461	1.28473	0.0217264	AT4G22730	protein_coding		Leucine-rich repeat protein kinase family protein; FUNCTIONS IN: protein serine/threonine kinase activity, protein kinase activity, ATP binding; INVOLVED IN: transmembrane receptor protein tyrosine kinase signaling pathway, protein amino acid phosphorylation; LOCATED IN: plasma membrane; EXPRESSED IN: 20 plant structures; EXPRESSED DURING: 7 growth stages; CONTAINS InterPro DOMAIN/s: Protein kina…
AT4G04077.1	7.31288	0.00139351	6.24793	0.0426128	2.89308	0.00412956	AT4G04077	other_rna		Potential natural antisense gene, locus overlaps with AT4G04078
AT5G02750.1	7.31288	0.00139236	1.07201	0.0170253	1.83289	0.0044975	AT5G02750	protein_coding	SHOOT GRAVITROPISM 9 (SGR9)	Encodes an E3 ligase, SHOOT GRAVITROPISM9. Modulates the interaction between statoliths and F-Actin in gravity sensing.
AT2G45210.1	7.16993	0.00263189	8.93074	2.87285e-10	8.8009	1.7388e-09	AT2G45210	protein_coding		SAUR-like auxin-responsive protein family ; CONTAINS InterPro DOMAIN/s: Auxin responsive SAUR protein (InterPro:IPR003676); BEST Arabidopsis thaliana protein match is: SAUR-like auxin-responsive protein family (TAIR:AT3G60690.1); Has 1221 Blast hits to 1213 proteins in 27 species: Archae - 0; Bacteria - 0; Metazoa - 0; Fungi - 0; Plants - 1220; Viruses - 0; Other Eukaryotes - 1 (source: NCBI BLin…
AT5G38780.1	7.16993	0.00264168	8.97441	1.4107e-10	3.32193	0.000185722	AT5G38780	protein_coding		S-adenosyl-L-methionine-dependent methyltransferases superfamily protein; FUNCTIONS IN: S-adenosylmethionine-dependent methyltransferase activity, methyltransferase activity; INVOLVED IN: biological_process unknown; LOCATED IN: cellular_component unknown; EXPRESSED IN: 7 plant structures; EXPRESSED DURING: LP.06 six leaves visible, LP.04 four leaves visible, 4 anthesis, petal differentiation and …
AT4G13395.1	7.16993	0.00263291	2.70834	0.000251432	2.62544	0.00256102	AT4G13395	protein_coding	DEVIL 10 (DVL10);ROTUNDIFOLIA LIKE 12 (RTFL12)	ROTUNDIFOLIA like 12 (RTFL12); CONTAINS InterPro DOMAIN/s: DVL (InterPro:IPR012552); BEST Arabidopsis thaliana protein match is: ROTUNDIFOLIA like 10 (TAIR:AT3G14362.1); Has 139 Blast hits to 139 proteins in 12 species: Archae - 0; Bacteria - 0; Metazoa - 0; Fungi - 0; Plants - 139; Viruses - 0; Other Eukaryotes - 0 (source: NCBI BLink).
AT3G53040.1	7.09674	1.11785e-05	4.85878	4.9777e-13	2.92865	2.4668e-12	AT3G53040	protein_coding		late embryogenesis abundant protein, putative / LEA protein, putative; INVOLVED IN: embryo development ending in seed dormancy; EXPRESSED IN: seed; CONTAINS InterPro DOMAIN/s: Late embryogenesis abundant protein, group 4 (InterPro:IPR004238); BEST Arabidopsis thaliana protein match is: embryonic cell protein 63 (TAIR:AT2G36640.1); Has 58153 Blast hits to 33178 proteins in 2866 species: Archae - 7…
AT1G34580.1	7.02237	0.00501119	7.09803	0.00288271	1.95756	0.00951552	AT1G34580	protein_coding		Major facilitator superfamily protein; FUNCTIONS IN: carbohydrate transmembrane transporter activity, sugar:hydrogen symporter activity; INVOLVED IN: transport, transmembrane transport; LOCATED IN: integral to membrane, membrane; EXPRESSED IN: 12 plant structures; EXPRESSED DURING: 7 growth stages; CONTAINS InterPro DOMAIN/s: Sugar transporter, conserved site (InterPro:IPR005829), Major facilitat…
AT4G18920.1	7.02237	0.00500746	7.25739	0.00144463	1.69238	0.0361457	AT4G18920	protein_coding		Protein of unknown function (DUF1264); CONTAINS InterPro DOMAIN/s: Protein of unknown function DUF1264 (InterPro:IPR010686); BEST Arabidopsis thaliana protein match is: Protein of unknown function (DUF1264) (TAIR:AT5G45690.1); Has 30201 Blast hits to 17322 proteins in 780 species: Archae - 12; Bacteria - 1396; Metazoa - 17338; Fungi - 3422; Plants - 5037; Viruses - 0; Other Eukaryotes - 2996 (sou…
AT5G14780.1	6.99343	0.0002317	2.75817	2.94845e-13	1.04986	1.01691e-11	AT5G14780	protein_coding	FORMATE DEHYDROGENASE (FDH)	Encodes a NAD-dependent formate dehydrogenase.
AT1G01240.3	6.84549	0.00939142	7.5157	0.000365641	2.20163	0.0066041	AT1G01240	protein_coding		unknown protein; BEST Arabidopsis thaliana protein match is: unknown protein (TAIR:AT2G46550.1); Has 35333 Blast hits to 34131 proteins in 2444 species: Archae - 798; Bacteria - 22429; Metazoa - 974; Fungi - 991; Plants - 531; Viruses - 0; Other Eukaryotes - 9610 (source: NCBI BLink).
AT1G31983.1	6.65821	0.0175193	6.24793	0.0425776	7.06609	0.00364849	AT1G31983	pseudogene		pseudogene, hypothetical protein
AT4G15396.1	6.65821	0.017548	6.93074	0.00571179	2.99354	0.00250237	AT4G15396	protein_coding	CYTOCHROME P450, FAMILY 702, SUBFAMILY A, POLYPEPTIDE 6 (CYP702A6)	a member of the cytochrome P450 family. molecular function unknown.
AT2G31985.1	6.65821	0.0175537	6.74147	0.0111515	1.97811	0.00328867	AT2G31985	protein_coding		Protein of unknown function (DUF1264); CONTAINS InterPro DOMAIN/s: Protein of unknown function DUF1264 (InterPro:IPR010686); BEST Arabidopsis thaliana protein match is: Protein of unknown function (DUF1264) (TAIR:AT1G05510.1); Has 289 Blast hits to 289 proteins in 122 species: Archae - 0; Bacteria - 121; Metazoa - 0; Fungi - 64; Plants - 102; Viruses - 0; Other Eukaryotes - 2 (source: NCBI BLink).
AT1G54870.1	6.4569	3.6062e-11	5.03876	0	3.19592	4.52616e-12	AT1G54870	protein_coding		ChlADR is an aldehyde reductase that catalyzes the reduction of the aldehyde carbonyl groups on saturated and alpha,beta-unsaturated aldehydes with more than 5 carbons in vitro. The N-terminal region of this protein directs GFP to the chloroplast where where ChlADR likely helps to maintain the photosynthetic process by detoxifying reactive carbonyls formed during lipid peroxidation. In addition, …
AT3G26742.1	6.44294	0.0326573	7.39232	0.000727992	7.35755	0.000946101	AT3G26742	protein_coding		unknown protein; FUNCTIONS IN: molecular_function unknown; INVOLVED IN: biological_process unknown; LOCATED IN: endomembrane system; Has 30201 Blast hits to 17322 proteins in 780 species: Archae - 12; Bacteria - 1396; Metazoa - 17338; Fungi - 3422; Plants - 5037; Viruses - 0; Other Eukaryotes - 2996 (source: NCBI BLink).
AT4G26466.1	6.44294	0.0326473	6.52356	0.0217911	5.21981	0.00053889	AT4G26466	protein_coding	LORELEI (LRE)	Encodes a membrane localized (putative GPI-anchored) protein involved in fertilization. Loss of function mutations display defects in fertilization-around 25% of embryo sacs abort.
AT1G70840.1	6.26303	6.55504e-11	4.63507	0	3.03272	0	AT1G70840	protein_coding	MLP-LIKE PROTEIN 31 (MLP31)	MLP-like protein 31 (MLP31); FUNCTIONS IN: molecular_function unknown; INVOLVED IN: response to biotic stimulus, defense response; LOCATED IN: cellular_component unknown; CONTAINS InterPro DOMAIN/s: Bet v I allergen (InterPro:IPR000916); BEST Arabidopsis thaliana protein match is: MLP-like protein 28 (TAIR:AT1G70830.3); Has 485 Blast hits to 453 proteins in 51 species: Archae - 0; Bacteria - 0; M…
AT2G21490.1	5.9133	0	4.74178	0	2.1952	2.98086e-11	AT2G21490	protein_coding	DEHYDRIN LEA (LEA)	dehydrin LEA (LEA); FUNCTIONS IN: molecular_function unknown; INVOLVED IN: response to water, response to stress; LOCATED IN: cellular_component unknown; EXPRESSED IN: petal, leaf whorl, sepal, flower; EXPRESSED DURING: 4 anthesis, petal differentiation and expansion stage; CONTAINS InterPro DOMAIN/s: Dehydrin (InterPro:IPR000167); BEST Arabidopsis thaliana protein match is: Dehydrin family prote…
AT1G02700.1	5.90947	5.56752e-08	3.67688	2.67792e-14	3.18897	0	AT1G02700	protein_coding		unknown protein; FUNCTIONS IN: molecular_function unknown; INVOLVED IN: biological_process unknown; LOCATED IN: mitochondrion; BEST Arabidopsis thaliana protein match is: unknown protein (TAIR:AT4G02140.1); Has 49 Blast hits to 49 proteins in 21 species: Archae - 0; Bacteria - 0; Metazoa - 10; Fungi - 6; Plants - 29; Viruses - 0; Other Eukaryotes - 4 (source: NCBI BLink).
AT2G19900.1	5.82195	1.11721e-05	5.19923	8.39626e-13	3.58731	0	AT2G19900	protein_coding	NADP-MALIC ENZYME 1 (NADP-ME1);ARABIDOPSIS THALIANA NADP-MALIC ENZYME 1 (ATNADP-ME1)	The malic enzyme (EC 1.1.1.40) encoded by AtNADP-ME1 is expressed in response to developmental and cell-specific signals. The enzyme is active in vitro and appears to function as a homohexamer or homooctamer. It is believed to be a cytosolic protein.
AT1G14950.1	5.79934	0.000148991	0.707873	0.029587	2.09228	5.22788e-13	AT1G14950	protein_coding		Polyketide cyclase/dehydrase and lipid transport superfamily protein; FUNCTIONS IN: molecular_function unknown; INVOLVED IN: response to biotic stimulus, defense response; LOCATED IN: cellular_component unknown; EXPRESSED IN: seed; CONTAINS InterPro DOMAIN/s: Bet v I allergen (InterPro:IPR000916); BEST Arabidopsis thaliana protein match is: Polyketide cyclase/dehydrase and lipid transport superfa…
AT5G53895.1	5.7732	0.000356316	4.11458	4.23867e-06	4.35966	2.06045e-07	AT5G53895	protein_coding		unknown protein; BEST Arabidopsis thaliana protein match is: unknown protein (TAIR:AT4G27530.1); Has 30201 Blast hits to 17322 proteins in 780 species: Archae - 12; Bacteria - 1396; Metazoa - 17338; Fungi - 3422; Plants - 5037; Viruses - 0; Other Eukaryotes - 2996 (source: NCBI BLink).
AT1G17810.1	5.65504	3.01276e-08	4.33038	2.52649e-13	3.95301	0	AT1G17810	protein_coding	BETA-TONOPLAST INTRINSIC PROTEIN (BETA-TIP)	beta-tonoplast intrinsic protein (beta-TIP) mRNA, complete
AT2G21820.1	5.62356	3.03169e-12	3.68088	1.30373e-12	3.45721	2.00235e-11	AT2G21820	protein_coding		unknown protein; Has 45 Blast hits to 45 proteins in 13 species: Archae - 0; Bacteria - 0; Metazoa - 0; Fungi - 0; Plants - 45; Viruses - 0; Other Eukaryotes - 0 (source: NCBI BLink).
AT4G25420.1	5.49566	3.31262e-05	2.93598	8.1696e-09	1.72577	1.24729e-12	AT4G25420	protein_coding	GA REQUIRING 5 (GA5); (GA20OX1); (AT2301);ARABIDOPSIS THALIANA GIBBERELLIN 20-OXIDASE 1 (ATGA20OX1)	Encodes gibberellin 20-oxidase that is involved in the later steps of the gibberellin biosynthetic pathway. Regulated by a circadian clock. Weak expression response to far red light.
AT3G17520.1	5.29554	0	2.96198	0	1.40884	1.662e-10	AT3G17520	protein_coding		Late embryogenesis abundant protein (LEA) family protein; INVOLVED IN: embryo development ending in seed dormancy; LOCATED IN: endomembrane system; EXPRESSED IN: cultured cell, seed, leaf; EXPRESSED DURING: dry seed stage, LP.04 four leaves visible, seed development stages; BEST Arabidopsis thaliana protein match is: late embryogenesis abundant domain-containing protein / LEA domain-containing pr…
AT1G18100.1	5.26808	0.000148955	6.0025	3.47446e-05	3.08237	9.79966e-13	AT1G18100	protein_coding	(E12A11);MOTHER OF FT AND TFL1 (MFT)	Encodes a member of the FT and TFL1 family of phosphatidylethanolamine-binding proteins. It is expressed in seeds and up-regulated in response to ABA. Loss of function mutants show decreased rate of germination in the presence of ABA. ABA dependent regulation is mediated by both ABI3 and ABI5. ABI5 promotes MFT expression, primarily in the radicle-hypocotyl transition zone and ABI3 suppresses it …
AT3G15670.1	5.14245	0	2.95547	2.96123e-11	1.40689	0	AT3G15670	protein_coding		Late embryogenesis abundant protein (LEA) family protein; FUNCTIONS IN: molecular_function unknown; INVOLVED IN: embryo development ending in seed dormancy; LOCATED IN: nucleus; EXPRESSED DURING: dry seed stage; BEST Arabidopsis thaliana protein match is: Late embryogenesis abundant protein (LEA) family protein (TAIR:AT1G52690.2); Has 12897 Blast hits to 6829 proteins in 1482 species: Archae - 30…
AT4G36700.1	5.09589	5.56334e-08	3.97241	0	3.1742	0	AT4G36700	protein_coding		RmlC-like cupins superfamily protein; FUNCTIONS IN: nutrient reservoir activity; INVOLVED IN: biological_process unknown; LOCATED IN: endomembrane system; EXPRESSED IN: seed; EXPRESSED DURING: seedling growth; CONTAINS InterPro DOMAIN/s: Cupin, RmlC-type (InterPro:IPR011051), Cupin 1 (InterPro:IPR006045), RmlC-like jelly roll fold (InterPro:IPR014710); BEST Arabidopsis thaliana protein match is: …
AT3G22640.1	5.07749	2.02895e-12	4.13093	9.8798e-13	1.86769	1.76365e-11	AT3G22640	protein_coding	(PAP85)	PAP85; FUNCTIONS IN: nutrient reservoir activity; INVOLVED IN: biological_process unknown; LOCATED IN: plant-type cell wall; EXPRESSED IN: stem, seed; EXPRESSED DURING: seedling growth, seed development stages; CONTAINS InterPro DOMAIN/s: Cupin, RmlC-type (InterPro:IPR011051), Cupin 1 (InterPro:IPR006045), RmlC-like jelly roll fold (InterPro:IPR014710); BEST Arabidopsis thaliana protein match is:…
AT4G34419.1	4.89858	0.00035599	1.92651	2.6213e-08	1.09445	9.2616e-05	AT4G34419	protein_coding		unknown protein; BEST Arabidopsis thaliana protein match is: unknown protein (TAIR:AT3G19200.1).
AT4G05070.1	4.79934	1.93382e-05	2.31877	2.3861e-13	1.44585	1.35696e-12	AT4G05070	protein_coding		Wound-responsive family protein; FUNCTIONS IN: molecular_function unknown; INVOLVED IN: biological_process unknown; LOCATED IN: chloroplast; EXPRESSED IN: 22 plant structures; EXPRESSED DURING: 13 growth stages; CONTAINS InterPro DOMAIN/s: Protein of unknown function wound-induced (InterPro:IPR022251); Has 30201 Blast hits to 17322 proteins in 780 species: Archae - 12; Bacteria - 1396; Metazoa - …
AT1G03880.1	4.71167	1.01479e-07	2.9473	4.97554e-13	1.79784	0	AT1G03880	protein_coding	CRUCIFERIN 2 (CRU2);CRUCIFERIN B (CRB)	Protein is tyrosine-phosphorylated and its phosphorylation state is modulated in response to ABA in Arabidopsis thaliana seeds.
AT2G42560.1	4.69989	1.1838e-10	4.96934	2.74659e-13	3.72639	5.6009e-13	AT2G42560	protein_coding		late embryogenesis abundant domain-containing protein / LEA domain-containing protein; FUNCTIONS IN: molecular_function unknown; INVOLVED IN: embryo development ending in seed dormancy; LOCATED IN: cellular_component unknown; EXPRESSED IN: seed; EXPRESSED DURING: seedling growth; CONTAINS InterPro DOMAIN/s: Late embryogenesis abundant protein, group 4 (InterPro:IPR004238); BEST Arabidopsis thalia…
AT1G16730.1	4.66609	4.03395e-10	5.94271	1.70326e-12	2.64023	2.30478e-12	AT1G16730	protein_coding	UNKNOWN PROTEIN 6 (UP6)	unknown protein 6 (UP6); Has 17 Blast hits to 17 proteins in 7 species: Archae - 0; Bacteria - 0; Metazoa - 0; Fungi - 0; Plants - 15; Viruses - 0; Other Eukaryotes - 2 (source: NCBI BLink).
AT2G15010.1	4.62986	6.34118e-06	5.50233	8.16281e-09	1.44635	5.22581e-12	AT2G15010	protein_coding		Predicted to encode a PR (pathogenesis-related) protein. Belongs to the plant thionin (PR-13) family with the following members: At1g66100, At5g36910, At1g72260, At2g15010, At1g12663, At1g12660.
AT5G35375.1	4.60759	0.000356153	2.08495	4.7317e-06	1.49108	4.73005e-07	AT5G35375	protein_coding		unknown protein; FUNCTIONS IN: molecular_function unknown; INVOLVED IN: biological_process unknown; LOCATED IN: cellular_component unknown; Has 1 Blast hits to 1 proteins in 1 species: Archae - 0; Bacteria - 0; Metazoa - 0; Fungi - 0; Plants - 1; Viruses - 0; Other Eukaryotes - 0 (source: NCBI BLink).
AT3G61260.1	4.54506	2.17657e-10	1.68926	1.04014e-12	0.716816	3.46281e-11	AT3G61260	protein_coding		Remorin family protein; FUNCTIONS IN: binding; INVOLVED IN: biological_process unknown; LOCATED IN: plasma membrane, vacuole; EXPRESSED IN: 24 plant structures; EXPRESSED DURING: 16 growth stages; CONTAINS InterPro DOMAIN/s: Remorin, C-terminal (InterPro:IPR005516), Remorin, N-terminal (InterPro:IPR005518); BEST Arabidopsis thaliana protein match is: Remorin family protein (TAIR:AT2G45820.1); Has…
AT1G24450.1	4.5279	1.11433e-05	0.675641	9.62769e-06	0.791584	1.15507e-07	AT1G24450	protein_coding	NUCLEAR FUSION DEFECTIVE 2 (NFD2)	NUCLEAR FUSION DEFECTIVE 2 (NFD2); FUNCTIONS IN: RNA binding, ribonuclease III activity; INVOLVED IN: RNA processing; LOCATED IN: vacuole; EXPRESSED IN: 23 plant structures; EXPRESSED DURING: 13 growth stages; CONTAINS InterPro DOMAIN/s: Ribonuclease III (InterPro:IPR000999); Has 2124 Blast hits to 2124 proteins in 820 species: Archae - 3; Bacteria - 1583; Metazoa - 2; Fungi - 0; Plants - 27; Vir…
AT2G45820.1	4.49313	1.28594e-12	1.2188	2.17438e-12	1.11347	0.000530287	AT2G45820	protein_coding		Remorin family protein; FUNCTIONS IN: DNA binding; INVOLVED IN: biological_process unknown; LOCATED IN: plasma membrane; EXPRESSED IN: 25 plant structures; EXPRESSED DURING: 15 growth stages; CONTAINS InterPro DOMAIN/s: Remorin, C-terminal (InterPro:IPR005516), Remorin, N-terminal (InterPro:IPR005518); BEST Arabidopsis thaliana protein match is: Remorin family protein (TAIR:AT3G61260.1); Has 2543…
AT1G48130.1	4.48036	0	4.75045	0	4.59351	1.80264e-11	AT1G48130	protein_coding	1-CYSTEINE PEROXIREDOXIN 1 (PER1);1-CYSTEINE PEROXIREDOXIN 1 (ATPER1)	encodes a protein similar to the 1-cysteine (1-Cys) peroxiredoxin family of antioxidants. Expression is limited to seed (aleurone and embryo) and is not induced by ABA or drought.
AT1G47980.1	4.47092	1.62749e-08	4.61279	2.46273e-06	2.41677	0	AT1G47980	protein_coding		unknown protein; FUNCTIONS IN: molecular_function unknown; INVOLVED IN: biological_process unknown; LOCATED IN: endomembrane system; EXPRESSED IN: 6 plant structures; EXPRESSED DURING: 4 anthesis, F mature embryo stage, petal differentiation and expansion stage, E expanded cotyledon stage; BEST Arabidopsis thaliana protein match is: unknown protein (TAIR:AT3G62730.1); Has 169 Blast hits to 169 pr…
AT1G05510.1	4.42312	6.14094e-07	3.10405	3.19843e-13	3.55871	2.40786e-14	AT1G05510	protein_coding		Protein is tyrosine-phosphorylated and its phosphorylation state is modulated in response to ABA in Arabidopsis thaliana seeds.
AT5G06760.1	4.37951	1.34991e-11	3.05992	8.21838e-12	2.83027	6.2964e-11	AT5G06760	protein_coding	LATE EMBRYOGENESIS ABUNDANT 4-5 (LEA4-5);LATE EMBRYOGENESIS ABUNDANT 4-5 (AtLEA4-5)	Encodes LEA4-5, a member of the Late Embryogenesis Abundant (LEA) proteins which typically accumulate in response to low water availability conditions imposed during development or by the environment. Most of the diverse set of LEA proteins can be grouped according to properties such as high hydrophilicity and high content of glycine or other small amino acids in what has been termed hydrophilins…
AT2G47590.1	4.36973	2.54855e-13	0.960975	0	0.828358	0.000108547	AT2G47590	protein_coding	PHOTOLYASE/BLUE-LIGHT RECEPTOR 2 (PHR2)	photolyase/blue light photoreceptor PHR2 (PHR2) mRNA,
AT4G28240.1	4.36632	9.24633e-05	5.50265	9.13202e-05	2.29724	0.0316677	AT4G28240	protein_coding		Wound-responsive family protein; CONTAINS InterPro DOMAIN/s: Protein of unknown function wound-induced (InterPro:IPR022251); Has 30201 Blast hits to 17322 proteins in 780 species: Archae - 12; Bacteria - 1396; Metazoa - 17338; Fungi - 3422; Plants - 5037; Viruses - 0; Other Eukaryotes - 2996 (source: NCBI BLink).
AT5G65550.1	4.35509	0.000231646	3.4415	1.41599e-06	2.42544	6.95276e-14	AT5G65550	protein_coding		UDP-Glycosyltransferase superfamily protein; FUNCTIONS IN: transferase activity, transferring glycosyl groups; INVOLVED IN: metabolic process; CONTAINS InterPro DOMAIN/s: UDP-glucuronosyl/UDP-glucosyltransferase (InterPro:IPR002213); BEST Arabidopsis thaliana protein match is: UDP-Glycosyltransferase superfamily protein (TAIR:AT5G49690.1); Has 1807 Blast hits to 1807 proteins in 277 species: Arch…
AT5G17800.1	4.34903	0.000355909	2.52702	1.24548e-05	1.55297	0.00350098	AT5G17800	protein_coding	MYB DOMAIN PROTEIN 56 (MYB56);MYB DOMAIN PROTEIN 56 (AtMYB56)	Member of the R2R3 factor gene family.
AT5G07200.1	4.34641	1.77726e-12	7.00043	8.17641e-09	2.94119	5.76069e-12	AT5G07200	protein_coding	GIBBERELLIN 20-OXIDASE 3 (GA20OX3);ARABIDOPSIS THALIANA GIBBERELLIN 20-OXIDASE 3 (ATGA20OX3); (YAP169)	encodes a gibberellin 20-oxidase.
AT3G25260.1	4.33817	3.5918e-06	4.21085	0.000142329	3.33172	2.19889e-11	AT3G25260	protein_coding		Major facilitator superfamily protein; FUNCTIONS IN: transporter activity; INVOLVED IN: oligopeptide transport; LOCATED IN: membrane; EXPRESSED IN: embryo, flower; EXPRESSED DURING: 4 anthesis, C globular stage, petal differentiation and expansion stage; CONTAINS InterPro DOMAIN/s: Oligopeptide transporter (InterPro:IPR000109), Major facilitator superfamily, general substrate transporter (InterPr…
AT3G05260.1	4.28341	2.17253e-10	5.17224	8.16507e-09	3.05939	7.2781e-13	AT3G05260	protein_coding		NAD(P)-binding Rossmann-fold superfamily protein; FUNCTIONS IN: oxidoreductase activity, binding, catalytic activity; INVOLVED IN: oxidation reduction, metabolic process; LOCATED IN: cellular_component unknown; EXPRESSED IN: seed; CONTAINS InterPro DOMAIN/s: Short-chain dehydrogenase/reductase, conserved site (InterPro:IPR020904), NAD(P)-binding domain (InterPro:IPR016040), Glucose/ribitol dehydr…
AT5G43770.1	4.27645	0.000355828	4.67847	0.000312826	3.48673	9.81038e-06	AT5G43770	protein_coding		proline-rich family protein; FUNCTIONS IN: molecular_function unknown; INVOLVED IN: biological_process unknown; LOCATED IN: chloroplast; Has 1807 Blast hits to 1807 proteins in 277 species: Archae - 0; Bacteria - 0; Metazoa - 736; Fungi - 347; Plants - 385; Viruses - 0; Other Eukaryotes - 339 (source: NCBI BLink).
AT4G10490.1	4.27645	0.000355747	9.42417	2.82994e-14	2.16412	0.000810016	AT4G10490	protein_coding		2-oxoglutarate (2OG) and Fe(II)-dependent oxygenase superfamily protein; FUNCTIONS IN: oxidoreductase activity, acting on paired donors, with incorporation or reduction of molecular oxygen, 2-oxoglutarate as one donor, and incorporation of one atom each of oxygen into both donors, oxidoreductase activity; INVOLVED IN: secondary metabolic process; LOCATED IN: cellular_component unknown; CONTAINS I…
AT1G62420.1	4.2588	1.99854e-06	5.90517	0.000212762	2.39593	1.70977e-12	AT1G62420	protein_coding		Protein of unknown function (DUF506) ; CONTAINS InterPro DOMAIN/s: Protein of unknown function DUF506, plant (InterPro:IPR006502); BEST Arabidopsis thaliana protein match is: Protein of unknown function (DUF506) (TAIR:AT1G12030.1); Has 389 Blast hits to 387 proteins in 24 species: Archae - 0; Bacteria - 0; Metazoa - 0; Fungi - 0; Plants - 387; Viruses - 0; Other Eukaryotes - 2 (source: NCBI BLink…
AT2G28490.1	4.24661	7.7836e-13	4.4496	0	2.80644	6.44217e-12	AT2G28490	protein_coding		RmlC-like cupins superfamily protein; FUNCTIONS IN: nutrient reservoir activity; INVOLVED IN: biological_process unknown; LOCATED IN: endomembrane system; EXPRESSED IN: seed; EXPRESSED DURING: seedling growth; CONTAINS InterPro DOMAIN/s: Cupin, RmlC-type (InterPro:IPR011051), Cupin 1 (InterPro:IPR006045), RmlC-like jelly roll fold (InterPro:IPR014710); BEST Arabidopsis thaliana protein match is: …
AT3G51810.1	4.21896	3.02989e-12	4.81083	2.69851e-12	3.53745	3.26434e-12	AT3G51810	protein_coding	ARABIDOPSIS THALIANA LATE EMBRYOGENESIS ABUNDANT 1 (ATEM1);LATE EMBRYOGENESIS ABUNDANT 1 (EM1); (AT3);GUANINE NUCLEOTIDE EXCHANGE FACTOR FOR ADP RIBOSYLATION FACTORS 1 (GEA1)	Encodes a ABA-inducible protein that accumulates during seed maturation, in parallel with its corresponding mRNA but with a 3 d delay. During germination, AtEm1 protein undergoes two successive cleavages before being degraded. Both proteins are more stable than the corresponding mRNA. The gene can be activated by the basic leucine zipper transcription factor ABI5. Expressed predominantly in prova…
AT5G22470.1	4.21313	4.75582e-09	5.47761	1.42235e-09	1.99583	3.46115e-12	AT5G22470	protein_coding		NAD+ ADP-ribosyltransferases;NAD+ ADP-ribosyltransferases; FUNCTIONS IN: NAD+ ADP-ribosyltransferase activity; INVOLVED IN: protein amino acid ADP-ribosylation; LOCATED IN: intracellular, nucleus; CONTAINS InterPro DOMAIN/s: WGR (InterPro:IPR008893), Poly(ADP-ribose) polymerase, regulatory domain (InterPro:IPR004102), PADR1 (InterPro:IPR012982), Poly(ADP-ribose) polymerase, catalytic domain (Inte…
AT5G25180.1	4.20271	0.000355588	8.45533	1.68649e-07	4.42966	0.000119294	AT5G25180	protein_coding	CYTOCHROME P450, FAMILY 71, SUBFAMILY B, POLYPEPTIDE 14 (CYP71B14)	putative cytochrome P450
AT1G25310.1	4.20181	5.57906e-05	5.4877	5.68224e-05	1.54069	3.94073e-12	AT1G25310	protein_coding	MATERNAL EFFECT EMBRYO ARREST 8 (MEE8)	maternal effect embryo arrest 8 (MEE8); CONTAINS InterPro DOMAIN/s: Helix-loop-helix DNA-binding domain (InterPro:IPR001092); Has 109 Blast hits to 109 proteins in 9 species: Archae - 0; Bacteria - 0; Metazoa - 0; Fungi - 0; Plants - 109; Viruses - 0; Other Eukaryotes - 0 (source: NCBI BLink).
AT1G73190.1	4.1887	8.43322e-13	4.58966	0	3.25906	5.22091e-11	AT1G73190	protein_coding	(TIP3;1);ALPHA-TONOPLAST INTRINSIC PROTEIN (ALPHA-TIP)	Moves to the Protein Storage Vacuole in a Golgi independent manner
AT2G23640.1	4.1708	1.28343e-12	3.50526	0	3.00933	0	AT2G23640	protein_coding	RETICULAN LIKE PROTEIN B13 (RTNLB13)	Encodes RTNLB13, a reticulon protein integral to the endoplasmic reticulum (ER) membrane that have the ability to shape the ER into tubules.
AT3G28740.1	4.16161	0.000148919	0.943863	5.39439e-05	0.857938	4.44846e-05	AT3G28740	protein_coding	CYTOCHROME P450, FAMILY 81, SUBFAMILY D, POLYPEPTIDE 11 (CYP81D11)	Encodes a member of the cytochrome p450 family. Expression is upregulated in response to cis-jasmonate treatment. Overexpression induces synthesis of volatile compounds that affect chemical ecology and insect interactions.
AT2G02930.1	4.15711	2.5666e-09	6.27109	2.09694e-05	2.44717	3.78212e-12	AT2G02930	protein_coding	GLUTATHIONE S-TRANSFERASE F3 (GSTF3);GLUTATHIONE S-TRANSFERASE 16 (GST16);GLUTATHIONE S-TRANSFERASE F3 (ATGSTF3)	Encodes glutathione transferase belonging to the phi class of GSTs. Naming convention according to Wagner et al. (2002).
AT1G15330.1	4.1532	1.11098e-06	2.38126	1.4501e-12	1.92107	0	AT1G15330	protein_coding		Cystathionine beta-synthase (CBS) protein; CONTAINS InterPro DOMAIN/s: Cystathionine beta-synthase, core (InterPro:IPR000644); BEST Arabidopsis thaliana protein match is: Cystathionine beta-synthase (CBS) family protein (TAIR:AT1G80090.1); Has 526 Blast hits to 526 proteins in 132 species: Archae - 6; Bacteria - 4; Metazoa - 257; Fungi - 91; Plants - 124; Viruses - 0; Other Eukaryotes - 44 (sourc…
AT1G07645.1	4.12162	3.00814e-08	4.22473	1.4582e-08	2.86012	9.96469e-14	AT1G07645	protein_coding	DESSICATION-INDUCED 1VOC SUPERFAMILY PROTEIN (ATDSI-1VOC);DESSICATION-INDUCED 1VOC SUPERFAMILY PROTEIN (DSI-1VOC)	dessication-induced 1VOC superfamily protein (DSI-1VOC); FUNCTIONS IN: catalytic activity; LOCATED IN: endomembrane system; EXPRESSED IN: seed; CONTAINS InterPro DOMAIN/s: Glyoxalase/bleomycin resistance protein/dioxygenase (InterPro:IPR004360); Has 35333 Blast hits to 34131 proteins in 2444 species: Archae - 798; Bacteria - 22429; Metazoa - 974; Fungi - 991; Plants - 531; Viruses - 0; Other Euka…
AT2G25890.1	4.11899	3.60077e-11	3.83864	1.45629e-11	3.67266	0	AT2G25890	protein_coding		Oleosin family protein; FUNCTIONS IN: molecular_function unknown; INVOLVED IN: lipid storage; LOCATED IN: monolayer-surrounded lipid storage body, integral to membrane, membrane; EXPRESSED IN: petal, leaf whorl, flower, carpel; EXPRESSED DURING: 4 anthesis, petal differentiation and expansion stage; CONTAINS InterPro DOMAIN/s: Oleosin (InterPro:IPR000136); BEST Arabidopsis thaliana protein match …
AT5G47610.1	4.09834	3.3144e-05	3.11052	4.56963e-09	2.57745	2.08555e-08	AT5G47610	protein_coding		RING/U-box superfamily protein; FUNCTIONS IN: zinc ion binding; EXPRESSED IN: 17 plant structures; EXPRESSED DURING: 12 growth stages; CONTAINS InterPro DOMAIN/s: Zinc finger, RING-type (InterPro:IPR001841), Zinc finger, C3HC4 RING-type (InterPro:IPR018957); BEST Arabidopsis thaliana protein match is: RING/U-box superfamily protein (TAIR:AT4G17245.1); Has 1807 Blast hits to 1807 proteins in 277 s…
AT2G47770.1	4.05402	7.48044e-10	3.36647	0	3.02964	0	AT2G47770	protein_coding	TSPO(OUTER MEMBRANE TRYPTOPHAN-RICH SENSORY PROTEIN)-RELATED (ATTSPO);TSPO(OUTER MEMBRANE TRYPTOPHAN-RICH SENSORY PROTEIN)-RELATED (TSPO)	Encodes a membrane-bound protein designated AtTSPO (Arabidopsis thaliana TSPO-related). AtTSPO is related to the bacterial outer membrane tryptophan-rich sensory protein (TspO) and the mammalian mitochondrial 18 kDa Translocator Protein (18 kDa TSPO), members of the TspO/MBR domain-containing membrane proteins. Mainly detected in dry seeds, but can be induced in vegetative tissues by osmotic or s…
AT5G51810.1	4.05185	1.03798e-12	3.94733	1.70544e-13	4.53586	3.56697e-10	AT5G51810	protein_coding	(ATGA20OX2); (AT2353);GIBBERELLIN 20 OXIDASE 2 (GA20OX2)	Encodes gibberellin 20-oxidase. Involved in gibberellin biosynthesis. Up-regulated by far red light in elongating petioles. Not regulated by a circadian clock.
AT1G67100.1	4.00622	3.70344e-13	3.89292	1.00123e-13	1.11999	0	AT1G67100	protein_coding	LOB DOMAIN-CONTAINING PROTEIN 40 (LBD40)	LOB domain-containing protein 40 (LBD40); CONTAINS InterPro DOMAIN/s: Lateral organ boundaries, LOB (InterPro:IPR004883); BEST Arabidopsis thaliana protein match is: LOB domain-containing protein 41 (TAIR:AT3G02550.1); Has 635 Blast hits to 634 proteins in 26 species: Archae - 0; Bacteria - 0; Metazoa - 0; Fungi - 0; Plants - 635; Viruses - 0; Other Eukaryotes - 0 (source: NCBI BLink).
AT2G40170.1	4.00483	3.02809e-12	2.94645	0	3.20428	3.23646e-11	AT2G40170	protein_coding	EARLY METHIONINE-LABELLED 6 (EM6);ARABIDOPSIS EARLY METHIONINE-LABELLED 6 (ATEM6);LATE EMBRYOGENESIS ABUNDANT 6 (GEA6)	Encodes a group 1 LEA gene that is activated by direct binding of ABI5 to its promoter and is involved in response to ABA. Is required for normal seed development. Involved in regulating the timing of dessication tolerance and rate of water loss during seed maturation.
AT1G27150.1	3.99482	3.66402e-13	0.786609	4.45872e-12	0.589585	2.41401e-11	AT1G27150	protein_coding		Tetratricopeptide repeat (TPR)-like superfamily protein; FUNCTIONS IN: binding; INVOLVED IN: biological_process unknown; LOCATED IN: cellular_component unknown; EXPRESSED IN: 23 plant structures; EXPRESSED DURING: 13 growth stages; CONTAINS InterPro DOMAIN/s: Tetratricopeptide-like helical (InterPro:IPR011990); BEST Arabidopsis thaliana protein match is: Tetratricopeptide repeat (TPR)-like superf…
AT4G27530.1	3.97721	1.38733e-09	3.60311	6.98414e-13	2.77013	0	AT4G27530	protein_coding		unknown protein; BEST Arabidopsis thaliana protein match is: unknown protein (TAIR:AT5G53895.1); Has 14 Blast hits to 14 proteins in 3 species: Archae - 0; Bacteria - 0; Metazoa - 0; Fungi - 0; Plants - 14; Viruses - 0; Other Eukaryotes - 0 (source: NCBI BLink).
AT5G07330.1	3.97705	0	3.17059	1.071e-12	2.82429	6.4251e-12	AT5G07330	protein_coding		unknown protein; FUNCTIONS IN: molecular_function unknown; INVOLVED IN: biological_process unknown; LOCATED IN: mitochondrion; BEST Arabidopsis thaliana protein match is: unknown protein (TAIR:AT1G63060.1); Has 1807 Blast hits to 1807 proteins in 277 species: Archae - 0; Bacteria - 0; Metazoa - 736; Fungi - 347; Plants - 385; Viruses - 0; Other Eukaryotes - 339 (source: NCBI BLink).
AT3G30180.1	3.90201	3.38415e-07	1.94746	1.70466e-13	1.73728	5.76582e-10	AT3G30180	protein_coding	BRASSINOSTEROID-6-OXIDASE 2 (BR6OX2); (CYP85A2)	Encodes a cytochrome p450 enzyme that catalyzes the last reaction in the production of brassinolide. It is capable of converting 6-deoxocastasterone into castasterone, a C-6 oxidation, as well as the further conversion of castasterone into brassinolide by a Baeyer-Villinger oxidation reaction at C-6, resulting in the formation of an unusual seven-membered lactone ring. The enzyme possesses high a…
AT4G15620.1	3.83805	7.48378e-10	2.26859	1.22998e-12	4.92916	3.35614e-06	AT4G15620	protein_coding		Uncharacterised protein family (UPF0497); CONTAINS InterPro DOMAIN/s: Uncharacterised protein family UPF0497, trans-membrane plant (InterPro:IPR006702), Uncharacterised protein family UPF0497, trans-membrane plant subgroup (InterPro:IPR006459); BEST Arabidopsis thaliana protein match is: Uncharacterised protein family (UPF0497) (TAIR:AT4G15630.1); Has 622 Blast hits to 622 proteins in 21 species:…
AT2G18170.1	3.79952	6.34494e-06	1.38508	7.72984e-06	0.948354	0.00552254	AT2G18170	protein_coding	MAP KINASE 7 (MPK7);MAP KINASE 7 (ATMPK7)	MAP kinase 7 (MPK7); CONTAINS InterPro DOMAIN/s: Protein kinase, ATP binding site (InterPro:IPR017441), Serine/threonine-protein kinase domain (InterPro:IPR002290), Serine/threonine-protein kinase-like domain (InterPro:IPR017442), Protein kinase-like domain (InterPro:IPR011009), Serine/threonine-protein kinase, active site (InterPro:IPR008271), MAP kinase, conserved site (InterPro:IPR003527), Pro…
AT4G31830.1	3.7731	1.38492e-09	5.1717	2.09651e-05	3.51954	3.68589e-13	AT4G31830	protein_coding		unknown protein; Has 42 Blast hits to 42 proteins in 10 species: Archae - 0; Bacteria - 0; Metazoa - 0; Fungi - 0; Plants - 42; Viruses - 0; Other Eukaryotes - 0 (source: NCBI BLink).
AT4G02520.1	3.74129	0	5.50799	0	2.65519	3.32042e-11	AT4G02520	protein_coding	GLUTATHIONE S-TRANSFERASE PHI 2 (GSTF2); (GST2);GLUTATHIONE S-TRANSFERASE PHI 2 (ATGSTF2); (ATPM24.1); (ATPM24)	Encodes glutathione transferase belonging to the phi class of GSTs. Naming convention according to Wagner et al. (2002). The expression of this gene is upregulated by herbicide safeners such as benoxacor and fenclorim.
AT4G28652.1	3.72376	6.1389e-07	2.07083	6.38673e-13	1.46492	3.6693e-06	AT4G28652	other_rna		Potential natural antisense gene, locus overlaps with AT4G28650
AT1G67365.1	3.70671	3.5896e-06	1.51066	4.30762e-10	2.15703	2.03664e-12	AT1G67365	other_rna		Potential natural antisense gene, locus overlaps with AT1G67370
AT5G40420.1	3.69617	0	3.40184	1.03612e-12	1.97685	0	AT5G40420	protein_coding	OLEOSIN 2 (OLE2);OLEOSIN 2 (OLEO2)	Encodes oleosin2, a protein found in oil bodies, involved in seed lipid accumulation. Suppression of OLEO1 (and OLEO2) resulted in an aberrant phenotype of embryo cells that contain unusually large oilbodies that are not normally observed in seeds. Changes in the size of oilbodies caused disruption of storage organelles, altering accumulation of lipids and proteins and causing delay in germinatio…
AT1G21400.1	3.69277	0.000359949	9.57554	0	3.24693	5.76037e-06	AT1G21400	protein_coding		Thiamin diphosphate-binding fold (THDP-binding) superfamily protein; FUNCTIONS IN: oxidoreductase activity, acting on the aldehyde or oxo group of donors, disulfide as acceptor, 3-methyl-2-oxobutanoate dehydrogenase (2-methylpropanoyl-transferring) activity; INVOLVED IN: metabolic process; EXPRESSED IN: guard cell; CONTAINS InterPro DOMAIN/s: Dehydrogenase, E1 component (InterPro:IPR001017); BEST…
AT4G11910.1	3.6736	3.38763e-07	3.42727	4.67133e-08	1.47116	5.21512e-13	AT4G11910	protein_coding		INVOLVED IN: biological_process unknown; LOCATED IN: chloroplast; BEST Arabidopsis thaliana protein match is: non-yellowing 1 (TAIR:AT4G22920.1); Has 206 Blast hits to 202 proteins in 67 species: Archae - 0; Bacteria - 86; Metazoa - 0; Fungi - 0; Plants - 118; Viruses - 0; Other Eukaryotes - 2 (source: NCBI BLink).
AT2G41280.1	3.63804	4.8629e-12	1.85802	1.59309e-12	3.02021	9.16708e-12	AT2G41280	protein_coding	(ATM10); (M10)	Encodes a hydrophilic protein similar to Late Embryogenesis Activated (LEA) proteins expressed during embryogenesis, which are thought to be involved in the acquisition of dessication tolerance.
AT3G12320.1	3.63421	9.2394e-05	2.65526	5.28543e-12	1.2922	9.57517e-06	AT3G12320	protein_coding		unknown protein; BEST Arabidopsis thaliana protein match is: unknown protein (TAIR:AT5G06980.4); Has 102 Blast hits to 102 proteins in 16 species: Archae - 0; Bacteria - 0; Metazoa - 0; Fungi - 0; Plants - 98; Viruses - 0; Other Eukaryotes - 4 (source: NCBI BLink).
AT4G25180.1	3.6218	1.93704e-05	0.874764	0.000262513	1.61027	3.62775e-10	AT4G25180	protein_coding		RNA polymerase III RPC4; FUNCTIONS IN: DNA-directed RNA polymerase activity, DNA binding; INVOLVED IN: transcription from RNA polymerase III promoter; LOCATED IN: DNA-directed RNA polymerase III complex; CONTAINS InterPro DOMAIN/s: RNA polymerase III Rpc4 (InterPro:IPR007811); BEST Arabidopsis thaliana protein match is: RNA polymerase III RPC4 (TAIR:AT5G09380.1); Has 141 Blast hits to 141 protein…
AT5G47660.1	3.59602	1.11593e-05	1.48705	5.20922e-06	0.756203	1.9663e-05	AT5G47660	protein_coding		Homeodomain-like superfamily protein; CONTAINS InterPro DOMAIN/s: SANT, DNA-binding (InterPro:IPR001005), MADF domain (InterPro:IPR006578), MYB-like (InterPro:IPR017877); BEST Arabidopsis thaliana protein match is: Duplicated homeodomain-like superfamily protein (TAIR:AT5G28300.1); Has 1807 Blast hits to 1807 proteins in 277 species: Archae - 0; Bacteria - 0; Metazoa - 736; Fungi - 347; Plants - …
AT1G27990.1	3.58828	3.38299e-07	4.96926	2.46163e-06	2.92532	5.70209e-13	AT1G27990	protein_coding		unknown protein; BEST Arabidopsis thaliana protein match is: unknown protein (TAIR:AT5G52420.1); Has 86 Blast hits to 86 proteins in 15 species: Archae - 0; Bacteria - 0; Metazoa - 0; Fungi - 0; Plants - 84; Viruses - 0; Other Eukaryotes - 2 (source: NCBI BLink).
AT5G01350.1	3.57607	0	2.04488	2.45465e-12	1.18317	0	AT5G01350	protein_coding		unknown protein; FUNCTIONS IN: molecular_function unknown; INVOLVED IN: biological_process unknown; LOCATED IN: endomembrane system; EXPRESSED IN: 24 plant structures; EXPRESSED DURING: 15 growth stages; Has 30201 Blast hits to 17322 proteins in 780 species: Archae - 12; Bacteria - 1396; Metazoa - 17338; Fungi - 3422; Plants - 5037; Viruses - 0; Other Eukaryotes - 2996 (source: NCBI BLink).
AT5G13810.1	3.53111	1.93973e-05	1.05957	0.000197529	0.927179	0.00205365	AT5G13810	protein_coding		Glutaredoxin family protein; FUNCTIONS IN: electron carrier activity, protein disulfide oxidoreductase activity; INVOLVED IN: cell redox homeostasis; EXPRESSED IN: 23 plant structures; EXPRESSED DURING: 15 growth stages; CONTAINS InterPro DOMAIN/s: Thioredoxin fold (InterPro:IPR012335), Glutaredoxin (InterPro:IPR002109), Thioredoxin-like fold (InterPro:IPR012336); BEST Arabidopsis thaliana protei…
AT1G54860.1	3.51543	1.8678e-07	6.63973	0.000312989	3.0575	1.24824e-12	AT1G54860	protein_coding		Glycoprotein membrane precursor GPI-anchored; BEST Arabidopsis thaliana protein match is: Glycoprotein membrane precursor GPI-anchored (TAIR:AT3G06035.1); Has 83 Blast hits to 82 proteins in 14 species: Archae - 0; Bacteria - 0; Metazoa - 0; Fungi - 0; Plants - 83; Viruses - 0; Other Eukaryotes - 0 (source: NCBI BLink).
AT4G39130.1	3.48502	1.1117e-06	2.63474	1.00993e-12	2.16786	1.31723e-13	AT4G39130	protein_coding		Dehydrin family protein; FUNCTIONS IN: molecular_function unknown; INVOLVED IN: response to water, response to stress; LOCATED IN: cellular_component unknown; EXPRESSED IN: 6 plant structures; EXPRESSED DURING: 4 anthesis, petal differentiation and expansion stage; CONTAINS InterPro DOMAIN/s: Dehydrin (InterPro:IPR000167); BEST Arabidopsis thaliana protein match is: dehydrin LEA (TAIR:AT2G21490.1…
AT3G56350.1	3.45671	2.37266e-12	5.12544	0	2.82938	0	AT3G56350	protein_coding		Iron/manganese superoxide dismutase family protein; FUNCTIONS IN: superoxide dismutase activity, metal ion binding; INVOLVED IN: oxidation reduction, superoxide metabolic process, removal of superoxide radicals; LOCATED IN: mitochondrion, endomembrane system; EXPRESSED IN: male gametophyte, seed; EXPRESSED DURING: seedling growth; CONTAINS InterPro DOMAIN/s: Manganese/iron superoxide dismutase, N…
AT3G07500.1	3.45036	0.000411952	3.44531	0.000384399	2.48767	0.00027216	AT3G07500	protein_coding		Far-red impaired responsive (FAR1) family protein; CONTAINS InterPro DOMAIN/s: Transcription factor, FAR1-related (InterPro:IPR004330); BEST Arabidopsis thaliana protein match is: Far-red impaired responsive (FAR1) family protein (TAIR:AT2G43280.1); Has 895 Blast hits to 827 proteins in 17 species: Archae - 0; Bacteria - 0; Metazoa - 0; Fungi - 0; Plants - 895; Viruses - 0; Other Eukaryotes - 0 (…
AT4G21020.1	3.44658	8.1919e-12	1.90559	2.77572e-11	3.12481	3.82912e-11	AT4G21020	protein_coding		Late embryogenesis abundant protein (LEA) family protein; BEST Arabidopsis thaliana protein match is: Late embryogenesis abundant protein (LEA) family protein (TAIR:AT5G44310.2); Has 25029 Blast hits to 12516 proteins in 1815 species: Archae - 109; Bacteria - 7990; Metazoa - 4935; Fungi - 1662; Plants - 2602; Viruses - 153; Other Eukaryotes - 7578 (source: NCBI BLink).
AT4G10020.1	3.43803	0	4.07529	2.52421e-13	1.61804	3.66743e-13	AT4G10020	protein_coding	HYDROXYSTEROID DEHYDROGENASE 5 (HSD5);HYDROXYSTEROID DEHYDROGENASE 5 (AtHSD5)	Encodes a putative hydroxysteroid dehydrogenase (HSD). Genes that encode HSD include: At5g50600 and At5g50700 (HSD1), At3g47350(HSD2), At3g47360(HSD3), At5g50590 and At5g50690(HSD4), At5g50770(HSD6) (Plant Cell Physiology 50:1463). Two copies of HSD1 and HSD4 exist due to a gene duplication event. In Plant Physiology 145:87, At5g50690 is HSD7, At4g10020 is HSD5.
AT2G36640.1	3.42968	8.2613e-13	3.62642	9.87575e-13	3.22069	0	AT2G36640	protein_coding	EMBRYONIC CELL PROTEIN 63 (ECP63);EMBRYONIC CELL PROTEIN 63 (ATECP63)	Encodes putative phosphotyrosine protein belonging to late embryogenesis abundant (LEA) protein in group 3 that might be involved in maturation and desiccation tolerance of seeds. RFLP and CAPS mapping place it on chromosome 4 but the nucleotide sequence maps it to chromosome 2.
AT1G50420.1	3.41681	2.31995e-12	2.77473	0	3.80777	0	AT1G50420	protein_coding	SCARECROW-LIKE 3 (SCL-3);SCARECROW-LIKE 3 (SCL3)	Encodes a scarecrow-like protein (SCL3) Putative transcription factors interacting with the gene product of VHA-B1 (vacuolar ATPase subunit B1; as shown through yeast two-hybrid assay).
AT5G03880.1	3.39774	9.29301e-13	1.17021	0	1.27877	0	AT5G03880	protein_coding		Thioredoxin family protein; FUNCTIONS IN: electron carrier activity; INVOLVED IN: cell redox homeostasis; LOCATED IN: chloroplast thylakoid membrane, chloroplast; EXPRESSED IN: 22 plant structures; EXPRESSED DURING: 14 growth stages; CONTAINS InterPro DOMAIN/s: Thioredoxin fold (InterPro:IPR012335), Glutaredoxin active site (InterPro:IPR011767), Glutathione S-transferase, N-terminal (InterPro:IPR…
AT4G25580.1	3.38788	2.55246e-13	3.01403	0	4.36209	5.27864e-13	AT4G25580	protein_coding		CAP160 protein; CONTAINS InterPro DOMAIN/s: CAP160 (InterPro:IPR012418); BEST Arabidopsis thaliana protein match is: CAP160 protein (TAIR:AT5G52300.1); Has 292 Blast hits to 249 proteins in 85 species: Archae - 0; Bacteria - 26; Metazoa - 66; Fungi - 33; Plants - 116; Viruses - 9; Other Eukaryotes - 42 (source: NCBI BLink).
AT2G19320.1	3.38519	0.000460202	3.84743	9.13031e-05	3.99525	5.76224e-06	AT2G19320	protein_coding		unknown protein; Has 9 Blast hits to 9 proteins in 4 species: Archae - 0; Bacteria - 0; Metazoa - 0; Fungi - 0; Plants - 9; Viruses - 0; Other Eukaryotes - 0 (source: NCBI BLink).
AT5G61610.1	3.38519	0.000460099	9.25267	1.0675e-12	0.986825	0.0489757	AT5G61610	protein_coding		Oleosin family protein; INVOLVED IN: lipid storage; LOCATED IN: monolayer-surrounded lipid storage body, endomembrane system, integral to membrane, membrane; CONTAINS InterPro DOMAIN/s: Oleosin (InterPro:IPR000136); BEST Arabidopsis thaliana protein match is: oleosin3 (TAIR:AT5G51210.1); Has 7022 Blast hits to 3384 proteins in 600 species: Archae - 4; Bacteria - 1751; Metazoa - 1578; Fungi - 403;…
AT5G05640.1	3.38171	1.11529e-05	0.765424	0.00431946	1.64236	1.48035e-07	AT5G05640	protein_coding		nucleoprotein-related; FUNCTIONS IN: molecular_function unknown; INVOLVED IN: biological_process unknown; LOCATED IN: membrane; EXPRESSED IN: 20 plant structures; EXPRESSED DURING: 9 growth stages; Has 1807 Blast hits to 1807 proteins in 277 species: Archae - 0; Bacteria - 0; Metazoa - 736; Fungi - 347; Plants - 385; Viruses - 0; Other Eukaryotes - 339 (source: NCBI BLink).
AT4G09600.1	3.36285	0	2.9885	0	2.7197	0	AT4G09600	protein_coding	GAST1 PROTEIN HOMOLOG 3 (GASA3)	One of GASA gene family which is related to a GA-stimulated transcript (GAST) from tomato.
AT4G25140.1	3.34177	0	4.54065	3.29576e-12	2.98542	0	AT4G25140	protein_coding	OLEOSIN 1 (OLE1);OLEOSIN 1 (OLEO1)	Encodes oleosin1, a protein found in oil bodies, involved in seed lipid accumulation. Suppression of OLEO1 (and OLEO2) resulted in an aberrant phenotype of embryo cells that contain unusually large oilbodies that are not normally observed in seeds. Changes in the size of oilbodies caused disruption of storage organelles, altering accumulation of lipids and proteins and causing delay in germinatio…
AT5G65165.1	3.34141	7.08691e-12	3.69019	1.01034e-12	2.87619	0	AT5G65165	protein_coding	SUCCINATE DEHYDROGENASE 2-3 (SDH2-3)	One of three isoforms of the iron-sulfur component of the succinate dehydrogenase complex, a component of the mitochondrial respiratory chain complex II. The product of the nuclear encoded gene is imported into the mitochondrion. Transcripts appear during seed maturation, persist through dessication, are abundant in dry seeds, and markedly decline during germination.
AT2G18540.1	3.32762	1.18493e-10	4.10516	7.91688e-10	3.35235	0	AT2G18540	protein_coding		RmlC-like cupins superfamily protein; FUNCTIONS IN: nutrient reservoir activity; INVOLVED IN: biological_process unknown; LOCATED IN: endomembrane system; CONTAINS InterPro DOMAIN/s: Cupin, RmlC-type (InterPro:IPR011051), Cupin 1 (InterPro:IPR006045), RmlC-like jelly roll fold (InterPro:IPR014710); BEST Arabidopsis thaliana protein match is: RmlC-like cupins superfamily protein (TAIR:AT4G36700.1)…
AT3G46660.1	3.31829	4.74797e-09	2.60713	0	0.904264	0.00350255	AT3G46660	protein_coding	UDP-GLUCOSYL TRANSFERASE 76E12 (UGT76E12)	UDP-glucosyl transferase 76E12 (UGT76E12); FUNCTIONS IN: quercetin 3-O-glucosyltransferase activity, UDP-glycosyltransferase activity, quercetin 7-O-glucosyltransferase activity, transferase activity, transferring glycosyl groups; INVOLVED IN: metabolic process; LOCATED IN: cellular_component unknown; EXPRESSED IN: 7 plant structures; EXPRESSED DURING: 4 anthesis, petal differentiation and expans…
AT1G01720.1	3.30264	4.61276e-14	1.29299	9.79351e-13	2.2793	2.13111e-12	AT1G01720	protein_coding	(ATAF1);ARABIDOPSIS NAC DOMAIN CONTAINING PROTEIN 2 (ANAC002)	Belongs to a large family of putative transcriptional activators with NAC domain. Transcript level increases in response to wounding and abscisic acid. ATAF1 attentuates ABA signaling and sythesis. Mutants are hyposensitive to ABA.
AT1G77090.1	3.28109	0.000235881	0.923243	0.00193623	1.28851	0.00224996	AT1G77090	protein_coding		Mog1/PsbP/DUF1795-like photosystem II reaction center PsbP family protein; FUNCTIONS IN: calcium ion binding; INVOLVED IN: photosynthesis; LOCATED IN: thylakoid, thylakoid lumen, chloroplast thylakoid lumen, chloroplast stroma, chloroplast; EXPRESSED IN: 21 plant structures; EXPRESSED DURING: 13 growth stages; CONTAINS InterPro DOMAIN/s: Photosystem II oxygen evolving complex protein PsbP (InterP…
AT5G58350.1	3.27817	4.34132e-12	0.815367	5.74791e-05	3.47354	4.56822e-13	AT5G58350	protein_coding	WITH NO LYSINE (K) KINASE 4 (WNK4); (ZIK2)	Encodes a member of the WNK family (9 members in all) of protein kinases, the structural design of which is clearly distinct from those of other known protein kinases, such as receptor-like kinases and mitogen-activated protein kinases. Its transcription is under the control of circadian rhythms.
AT5G62900.1	3.27773	1.93919e-05	2.30135	2.6203e-07	0.762388	0.00880629	AT5G62900	protein_coding		unknown protein; FUNCTIONS IN: molecular_function unknown; INVOLVED IN: N-terminal protein myristoylation; LOCATED IN: cellular_component unknown; EXPRESSED IN: 22 plant structures; EXPRESSED DURING: 12 growth stages; BEST Arabidopsis thaliana protein match is: unknown protein (TAIR:AT5G50090.1); Has 157 Blast hits to 157 proteins in 14 species: Archae - 0; Bacteria - 0; Metazoa - 0; Fungi - 0; P…
AT3G01570.1	3.26012	1.02133e-11	3.95016	6.40105e-12	3.43149	6.3908e-12	AT3G01570	protein_coding		Oleosin family protein; FUNCTIONS IN: molecular_function unknown; INVOLVED IN: lipid storage; LOCATED IN: monolayer-surrounded lipid storage body, integral to membrane, membrane; CONTAINS InterPro DOMAIN/s: Oleosin (InterPro:IPR000136); BEST Arabidopsis thaliana protein match is: oleosin 2 (TAIR:AT5G40420.1); Has 516 Blast hits to 516 proteins in 52 species: Archae - 0; Bacteria - 0; Metazoa - 0;…
AT5G36160.1	3.25472	6.35624e-06	2.57106	2.62134e-07	4.07411	7.49175e-05	AT5G36160	protein_coding		Encodes an L-tyrosine aminotransferase.
AT2G05580.1	3.24327	5.35887e-13	3.7923	4.97122e-13	1.15348	4.61498e-11	AT2G05580	protein_coding		Glycine-rich protein family; LOCATED IN: endomembrane system; Has 461494 Blast hits to 65250 proteins in 2955 species: Archae - 1131; Bacteria - 108804; Metazoa - 177058; Fungi - 32939; Plants - 47988; Viruses - 6940; Other Eukaryotes - 86634 (source: NCBI BLink).
AT5G36220.1	3.22336	3.5929e-06	0.949141	0.000562662	3.37977	2.77666e-05	AT5G36220	protein_coding	CYTOCHROME P450 91A1 (CYP91A1);CYTOCHROME P450, FAMILY 81, SUBFAMILY D, POLYPEPTIDE 1 (CYP81D1)	member of CYP81D family of cytochrome p450s. This gene was originally called CYP91A1, but was later renamed to CYP81D1.
AT3G03620.1	3.22287	3.60439e-11	3.11154	3.19558e-13	3.68876	5.24289e-12	AT3G03620	protein_coding		MATE efflux family protein; FUNCTIONS IN: antiporter activity, drug transmembrane transporter activity, transporter activity; INVOLVED IN: drug transmembrane transport, transmembrane transport; LOCATED IN: membrane; EXPRESSED IN: 10 plant structures; EXPRESSED DURING: LP.04 four leaves visible, 4 anthesis, LP.10 ten leaves visible, petal differentiation and expansion stage; CONTAINS InterPro DOMA…
AT2G33520.1	3.22017	1.9365e-05	2.86768	1.41664e-06	3.24478	3.56876e-10	AT2G33520	protein_coding		unknown protein; Has 68 Blast hits to 68 proteins in 18 species: Archae - 0; Bacteria - 0; Metazoa - 8; Fungi - 2; Plants - 58; Viruses - 0; Other Eukaryotes - 0 (source: NCBI BLink).
AT5G56100.1	3.19481	0	4.39657	0	2.33409	3.69302e-12	AT5G56100	protein_coding		glycine-rich protein / oleosin; FUNCTIONS IN: molecular_function unknown; INVOLVED IN: lipid storage; LOCATED IN: monolayer-surrounded lipid storage body, integral to membrane, membrane; EXPRESSED IN: 21 plant structures; EXPRESSED DURING: 12 growth stages; CONTAINS InterPro DOMAIN/s: Oleosin (InterPro:IPR000136); Has 1807 Blast hits to 1807 proteins in 277 species: Archae - 0; Bacteria - 0; Meta…
AT1G07430.1	3.178	4.03579e-10	4.54999	1.24104e-05	2.47587	7.81088e-13	AT1G07430	protein_coding	(ATAIP1);HIGHLY ABA-INDUCED PP2C GENE 2 (HAI2);AKT1 INTERACTING PROTEIN PHOSPHATASE 1 (AIP1)	highly ABA-induced PP2C gene 2 (HAI2); FUNCTIONS IN: protein serine/threonine phosphatase activity, catalytic activity; INVOLVED IN: protein amino acid dephosphorylation; LOCATED IN: protein serine/threonine phosphatase complex; EXPRESSED IN: 17 plant structures; EXPRESSED DURING: 9 growth stages; CONTAINS InterPro DOMAIN/s: Protein phosphatase 2C, manganese/magnesium aspartate binding site (Inte…
AT4G02280.1	3.16694	5.00526e-13	1.8448	0	0.824597	2.03338e-12	AT4G02280	protein_coding	SUCROSE SYNTHASE 3 (SUS3); (ATSUS3)	Encodes a protein with sucrose synthase activity (SUS3). It appears to be important for sucrose metabolism in developing seeds, especially during the late maturation phase, about 18 days after flowering.
AT5G10940.1	3.15433	3.39112e-07	0.704503	0.000136135	1.09006	4.70894e-07	AT5G10940	protein_coding	ALTERED SEED GERMINATION 2 (ASG2)	transducin family protein / WD-40 repeat family protein; FUNCTIONS IN: nucleotide binding; INVOLVED IN: biological_process unknown; LOCATED IN: plasma membrane, CUL4 RING ubiquitin ligase complex; EXPRESSED IN: 24 plant structures; EXPRESSED DURING: 15 growth stages; CONTAINS InterPro DOMAIN/s: WD40 repeat 2 (InterPro:IPR019782), WD40 repeat-like-containing domain (InterPro:IPR011046), WD40-repea…
AT1G71340.1	3.15185	1.86318e-07	1.93904	0	1.70131	1.48817e-13	AT1G71340	protein_coding	(AtGDPD4);GLYCEROPHOSPHODIESTER PHOSPHODIESTERASE 4 (GDPD4)	Encodes a member of the glycerophosphodiester phosphodiesterase (GDPD) family.
AT5G25900.1	3.13171	0	2.1075	0	1.09915	6.39774e-12	AT5G25900	protein_coding	ARABIDOPSIS THALIANA ENT-KAURENE OXIDASE 1 (ATKO1);CYTOCHROME P450 701 A3 (CYP701A3);GA REQUIRING 3 (GA3)	Encodes a member of the CYP701A cytochrome p450 family that is involved in later steps of the gibberellin biosynthetic pathway.
AT2G24100.1	3.11334	1.11657e-05	2.62963	7.69125e-11	0.825869	0.00249251	AT2G24100	protein_coding	ALTERED SEED GERMINATION 1 (ASG1)	unknown protein; BEST Arabidopsis thaliana protein match is: unknown protein (TAIR:AT4G30780.1); Has 101 Blast hits to 101 proteins in 16 species: Archae - 0; Bacteria - 0; Metazoa - 0; Fungi - 0; Plants - 95; Viruses - 0; Other Eukaryotes - 6 (source: NCBI BLink).
AT5G03560.1	3.08633	0	2.12605	1.8747e-12	1.01008	5.81583e-12	AT5G03560	protein_coding		Tetratricopeptide repeat (TPR)-like superfamily protein; CONTAINS InterPro DOMAIN/s: DnaJ homologue, subfamily C, member 28, conserved domain (InterPro:IPR018961); Has 30201 Blast hits to 17322 proteins in 780 species: Archae - 12; Bacteria - 1396; Metazoa - 17338; Fungi - 3422; Plants - 5037; Viruses - 0; Other Eukaryotes - 2996 (source: NCBI BLink).
AT1G70985.1	3.06559	0.000279757	7.74147	9.24838e-05	2.54073	9.81559e-06	AT1G70985	protein_coding		hydroxyproline-rich glycoprotein family protein; BEST Arabidopsis thaliana protein match is: hydroxyproline-rich glycoprotein family protein (TAIR:AT1G23050.1); Has 1488 Blast hits to 893 proteins in 162 species: Archae - 2; Bacteria - 187; Metazoa - 240; Fungi - 90; Plants - 878; Viruses - 17; Other Eukaryotes - 74 (source: NCBI BLink).
AT1G22500.1	3.04467	3.59511e-06	4.79627	0.000312935	2.20108	4.29975e-13	AT1G22500	protein_coding	ARABIDOPSIS TOXICOS EN LEVADURA 15 (ATL15);ARABIDOPSIS THALIANA ARABIDOPSIS TOXICOS EN LEVADURA 15 (AtATL15)	Gene encodes a putative C3HC4-type RING zinc finger factor. it is induced in response to light and ascorbate stimulus.
AT3G04000.1	3.03709	9.23679e-05	1.30138	0.00718222	1.85669	1.87295e-05	AT3G04000	protein_coding		ChlADR is an aldehyde reductase that catalyzes the reduction of the aldehyde carbonyl groups on saturated and alpha,beta-unsaturated aldehydes with more than 5 carbons in vitro. The N-terminal region of this protein directs GFP to the chloroplast where where ChlADR likely helps to maintain the photosynthetic process by detoxifying reactive carbonyls formed during lipid peroxidation. In addition, …
AT2G36270.1	3.03059	6.55181e-11	2.46869	2.49512e-11	1.98899	1.36929e-12	AT2G36270	protein_coding	GROWTH-INSENSITIVITY TO ABA 1 (GIA1);ABA INSENSITIVE 5 (ABI5)	Encodes a member of the basic leucine zipper transcription factor family, involved in ABA signalling during seed maturation and germination. The Arabidopsis abscisic acid (ABA)-insensitive abi5 mutants have pleiotropic defects in ABA response, including decreased sensitivity to ABA inhibition of germination and altered expression of some ABA-regulated genes. Comparison of seed and ABA-inducible v…
AT3G01520.1	3.00287	4.03763e-10	2.78026	0	0.869815	2.13222e-07	AT3G01520	protein_coding		Adenine nucleotide alpha hydrolases-like superfamily protein; FUNCTIONS IN: molecular_function unknown; INVOLVED IN: N-terminal protein myristoylation, response to stress; LOCATED IN: plasma membrane; EXPRESSED IN: 24 plant structures; EXPRESSED DURING: 15 growth stages; CONTAINS InterPro DOMAIN/s: UspA (InterPro:IPR006016), Rossmann-like alpha/beta/alpha sandwich fold (InterPro:IPR014729), Unive…
AT4G26740.1	3.0025	9.23696e-05	5.29331	0.000312718	2.60658	3.71192e-08	AT4G26740	protein_coding	SEED GENE 1 (ATS1);CALEOSIN1 (CLO1);ARABIDOPSIS THALIANA PEROXYGENASE 1 (ATPXG1); (ATCLO1)	Encodes caleosin, a 27-kDa protein found within seed lipid bodies. Gene is expressed preferentially in the embryo, has similarity to a rice ABA-responsive gene, EFA27. Catalyze hydroperoxide-dependent mono-oxygenation reactions. Require calcium for peroxygenase activity. Probably deeply buried in lipid droplets or microsomes.
AT1G64840.1	2.99722	1.11497e-05	0.841166	0.0114008	0.593603	0.0115787	AT1G64840	protein_coding		CONTAINS InterPro DOMAIN/s: F-box domain, cyclin-like (InterPro:IPR001810), Protein of unknown function DUF295 (InterPro:IPR005174); BEST Arabidopsis thaliana protein match is: Protein of unknown function (DUF295) (TAIR:AT2G24250.2); Has 216 Blast hits to 213 proteins in 10 species: Archae - 0; Bacteria - 0; Metazoa - 0; Fungi - 0; Plants - 216; Viruses - 0; Other Eukaryotes - 0 (source: NCBI BLi…
AT4G12290.1	2.99064	0.000152337	10.4231	0	1.31371	0.000482451	AT4G12290	protein_coding		Copper amine oxidase family protein; FUNCTIONS IN: quinone binding, primary amine oxidase activity, copper ion binding; INVOLVED IN: oxidation reduction, amine metabolic process; LOCATED IN: vacuole; CONTAINS InterPro DOMAIN/s: Copper amine oxidase, N-terminal (InterPro:IPR016182), Copper amine oxidase, N2-terminal (InterPro:IPR015800), Copper amine oxidase, N2/N3-terminal (InterPro:IPR015801), C…
AT2G31980.1	2.98429	0	3.90835	1.1368e-12	1.81273	6.43021e-12	AT2G31980	protein_coding	PHYTOCYSTATIN 2 (AtCYS2);PHYTOCYSTATIN 2 (CYS2)	PHYTOCYSTATIN 2 (CYS2); FUNCTIONS IN: cysteine-type endopeptidase inhibitor activity; INVOLVED IN: biological_process unknown; LOCATED IN: endomembrane system; EXPRESSED IN: 18 plant structures; EXPRESSED DURING: 11 growth stages; CONTAINS InterPro DOMAIN/s: Proteinase inhibitor I25, cystatin, conserved site (InterPro:IPR018073), Proteinase inhibitor I25, cystatin (InterPro:IPR000010), Proteinase…
AT4G29820.1	2.94615	1.86384e-07	1.30366	1.8721e-09	0.885896	8.09337e-05	AT4G29820	protein_coding	ARABIDOPSIS THALIANA HOMOLOG OF CFIM-25 (ATCFIM-25);HOMOLOG OF CFIM-25 (CFIM-25)	Encodes a homolog of the protein CFI-25, a polyadenylation factor subunit.
AT1G03790.1	2.91554	7.95201e-13	3.5089	1.78645e-12	2.46968	3.02891e-12	AT1G03790	protein_coding	SOMNUS (SOM)	Encodes SOMNUS (SOM), a nucleus-localized CCCH-type zinc finger protein. SOM negatively regulates light-dependent seed germination downstream of PIL5 (AT2G20180).
AT4G12570.1	2.91461	1.99728e-06	0.711042	0.0049176	0.925158	0.00100903	AT4G12570	protein_coding	UBIQUITIN PROTEIN LIGASE 5 (UPL5)	Knock-out mutants showed accelerated senescence of leaves.
AT1G60420.1	2.9014	1.03727e-12	0.864838	1.79053e-11	0.800981	2.73108e-06	AT1G60420	protein_coding		Reduce transmission through pollen.
AT1G13340.1	2.89913	1.99917e-06	4.03001	2.09736e-05	2.25617	1.1248e-06	AT1G13340	protein_coding		Regulator of Vps4 activity in the MVB pathway protein; CONTAINS InterPro DOMAIN/s: Protein of unknown function DUF292, eukaryotic (InterPro:IPR005061); BEST Arabidopsis thaliana protein match is: Regulator of Vps4 activity in the MVB pathway protein (TAIR:AT1G34220.2); Has 628 Blast hits to 628 proteins in 152 species: Archae - 0; Bacteria - 0; Metazoa - 164; Fungi - 130; Plants - 284; Viruses - …
AT5G05110.1	2.88321	3.38647e-07	0.835386	0.000409987	0.798184	0.000591599	AT5G05110	protein_coding		Cystatin/monellin family protein; FUNCTIONS IN: cysteine-type endopeptidase inhibitor activity; INVOLVED IN: biological_process unknown; LOCATED IN: endomembrane system; EXPRESSED IN: 23 plant structures; EXPRESSED DURING: 15 growth stages; CONTAINS InterPro DOMAIN/s: Proteinase inhibitor I25, cystatin, conserved site (InterPro:IPR018073), Proteinase inhibitor I25, cystatin (InterPro:IPR000010), …
AT1G72100.1	2.88056	4.03211e-10	3.4552	1.45679e-11	2.2585	0	AT1G72100	protein_coding		late embryogenesis abundant domain-containing protein / LEA domain-containing protein; INVOLVED IN: embryo development ending in seed dormancy; LOCATED IN: endomembrane system; EXPRESSED IN: sperm cell; CONTAINS InterPro DOMAIN/s: Late embryogenesis abundant protein, group 4 (InterPro:IPR004238); BEST Arabidopsis thaliana protein match is: Late embryogenesis abundant protein (LEA) family protein …
AT2G36970.1	2.87944	6.35435e-06	4.04594	5.68442e-05	1.15339	0.000280746	AT2G36970	protein_coding		UDP-Glycosyltransferase superfamily protein; FUNCTIONS IN: UDP-glycosyltransferase activity, transferase activity, transferring glycosyl groups; INVOLVED IN: metabolic process; LOCATED IN: endomembrane system; EXPRESSED IN: 20 plant structures; EXPRESSED DURING: 13 growth stages; CONTAINS InterPro DOMAIN/s: UDP-glucuronosyl/UDP-glucosyltransferase (InterPro:IPR002213); BEST Arabidopsis thaliana p…
AT4G24630.1	2.87245	1.11689e-05	2.1792	5.69226e-06	0.956562	7.53558e-05	AT4G24630	protein_coding		DHHC-type zinc finger family protein; FUNCTIONS IN: receptor activity, zinc ion binding; INVOLVED IN: multicellular organismal development; LOCATED IN: plasma membrane; EXPRESSED IN: 12 plant structures; EXPRESSED DURING: 8 growth stages; CONTAINS InterPro DOMAIN/s: Zinc finger, DHHC-type (InterPro:IPR001594), Plexin-like fold (InterPro:IPR016201); BEST Arabidopsis thaliana protein match is: DHHC…
AT1G75490.1	2.8654	5.57015e-05	2.86035	0.000527856	0.869331	0.0299719	AT1G75490	protein_coding		encodes a member of the DREB subfamily A-2 of ERF/AP2 transcription factor family. The protein contains one AP2 domain. There are eight members in this subfamily including DREB2A AND DREB2B that are involved in response to drought.
AT1G78070.1	2.85938	1.19067e-11	1.7286	0	2.04934	0	AT1G78070	protein_coding		Transducin/WD40 repeat-like superfamily protein; CONTAINS InterPro DOMAIN/s: WD40 repeat 2 (InterPro:IPR019782), WD40 repeat-like-containing domain (InterPro:IPR011046), WD40 repeat, conserved site (InterPro:IPR019775), WD40-repeat-containing domain (InterPro:IPR017986), WD40/YVTN repeat-like-containing domain (InterPro:IPR015943), WD40 repeat (InterPro:IPR001680), WD40 repeat, subgroup (InterPro…
AT3G27420.1	2.8591	1.06197e-12	1.30227	1.45067e-12	0.677072	0.000101659	AT3G27420	protein_coding		unknown protein; BEST Arabidopsis thaliana protein match is: unknown protein (TAIR:AT5G40600.1); Has 43 Blast hits to 43 proteins in 15 species: Archae - 0; Bacteria - 0; Metazoa - 3; Fungi - 0; Plants - 39; Viruses - 0; Other Eukaryotes - 1 (source: NCBI BLink).
AT5G47550.1	2.85507	1.06256e-12	1.53216	0	1.12886	7.90124e-12	AT5G47550	protein_coding		Cystatin/monellin superfamily protein; FUNCTIONS IN: cysteine-type endopeptidase inhibitor activity; INVOLVED IN: biological_process unknown; LOCATED IN: cell wall; EXPRESSED IN: 24 plant structures; EXPRESSED DURING: 15 growth stages; CONTAINS InterPro DOMAIN/s: Proteinase inhibitor I25, cystatin (InterPro:IPR000010), Proteinase inhibitor I25, cystatin, conserved region (InterPro:IPR020381); BES…
AT5G44190.1	2.83322	0	1.1334	1.15585e-12	0.707018	8.26031e-09	AT5G44190	protein_coding	GOLDEN2-LIKE 2 (GLK2);GBF'S PRO-RICH REGION-INTERACTING FACTOR 2 (GPRI2); (ATGLK2)	Encodes GLK2, Golden2-like 2, one of a pair of partially redundant nuclear transcription factors that regulate chloroplast development in a cell-autonomous manner. GLK1, Golden2-like 1, is encoded by At2g20570. GLK1 and GLK2 regulate the expression of the photosynthetic apparatus.
AT5G54600.1	2.82819	2.74745e-12	0.830546	0	1.216	4.8162e-19	AT5G54600	protein_coding	PLASTID RIBOSOMAL PROTEIN L24 (RPL24)	Translation protein SH3-like family protein; FUNCTIONS IN: structural constituent of ribosome; INVOLVED IN: translation; LOCATED IN: chloroplast stroma, chloroplast, large ribosomal subunit; EXPRESSED IN: 22 plant structures; EXPRESSED DURING: 13 growth stages; CONTAINS InterPro DOMAIN/s: Translation protein SH3-like (InterPro:IPR008991), KOW (InterPro:IPR005824), Ribosomal protein L24 (InterPro:…
AT4G27140.1	2.81045	2.22639e-14	3.38554	3.38997e-12	1.96681	2.17659e-12	AT4G27140	protein_coding	SEED STORAGE ALBUMIN 1 (SESA1); (AT2S1)	seed storage albumin 1 (SESA1); FUNCTIONS IN: lipid binding, nutrient reservoir activity; INVOLVED IN: lipid transport; LOCATED IN: endomembrane system; EXPRESSED IN: shoot apex, leaf apex, leaf; EXPRESSED DURING: LP.06 six leaves visible; CONTAINS InterPro DOMAIN/s: Bifunctional trypsin/alpha-amylase inhibitor (InterPro:IPR013771), Bifunctional inhibitor/plant lipid transfer protein/seed storage…
AT1G75830.1	2.80582	0	2.0685	4.54793e-11	2.022	0	AT1G75830	protein_coding	PLANT DEFENSIN 1.1 (PDF1.1);LOW-MOLECULAR-WEIGHT CYSTEINE-RICH 67 (LCR67)	Predicted to encode a PR (pathogenesis-related) protein. Belongs to the plant defensin (PDF) family with the following members: At1g75830/PDF1.1, At5g44420/PDF1.2a, At2g26020/PDF1.2b, At5g44430/PDF1.2c, At2g26010/PDF1.3, At1g19610/PDF1.4, At1g55010/PDF1.5, At2g02120/PDF2.1, At2g02100/PDF2.2, At2g02130/PDF2.3, At1g61070/PDF2.4, At5g63660/PDF2.5, At2g02140/PDF2.6, At5g38330/PDF3.1 and At4g30070/PDF…
AT3G22500.1	2.80557	9.27383e-13	6.27009	5.68115e-05	3.61669	1.89439e-12	AT3G22500	protein_coding	LATE EMBRYOGENESIS ABUNDANT PROTEIN ECP31 (ATECP31)	late embryogenesis abundant (LEA) protein
AT5G67370.1	2.80023	0.000184145	1.37615	0.016649	1.43296	0.0304823	AT5G67370	protein_coding		Protein of unknown function (DUF1230); CONTAINS InterPro DOMAIN/s: Protein of unknown function DUF1230 (InterPro:IPR009631); BEST Arabidopsis thaliana protein match is: Protein of unknown function (DUF1230) (TAIR:AT5G11840.1); Has 1807 Blast hits to 1807 proteins in 277 species: Archae - 0; Bacteria - 0; Metazoa - 736; Fungi - 347; Plants - 385; Viruses - 0; Other Eukaryotes - 339 (source: NCBI B…
AT3G14060.1	2.80023	0.00621746	9.0607	3.40624e-11	1.24462	0.00260694	AT3G14060	protein_coding		unknown protein; BEST Arabidopsis thaliana protein match is: unknown protein (TAIR:AT1G54120.1); Has 30 Blast hits to 30 proteins in 8 species: Archae - 0; Bacteria - 0; Metazoa - 0; Fungi - 0; Plants - 30; Viruses - 0; Other Eukaryotes - 0 (source: NCBI BLink).
AT1G28320.1	2.79242	2.56442e-09	1.04719	4.16639e-10	0.604852	0.000363383	AT1G28320	protein_coding	(DEG15)	Mutants in this gene are defective in the processing of pre-glyoxysomal malate dehydrogenase (pre-gMDH) to gMDH.
AT1G80090.1	2.78226	1.99791e-06	2.94414	2.54777e-09	2.58776	2.0313e-09	AT1G80090	protein_coding	CBS DOMAIN CONTAINING PROTEIN 4 (CBSX4)	Cystathionine beta-synthase (CBS) family protein; CONTAINS InterPro DOMAIN/s: Cystathionine beta-synthase, core (InterPro:IPR000644); BEST Arabidopsis thaliana protein match is: Cystathionine beta-synthase (CBS) protein (TAIR:AT1G15330.1); Has 517 Blast hits to 517 proteins in 144 species: Archae - 0; Bacteria - 47; Metazoa - 83; Fungi - 146; Plants - 195; Viruses - 0; Other Eukaryotes - 46 (sour…
AT5G59340.1	2.77623	5.55918e-08	10.2167	0	4.59365	0.000119262	AT5G59340	protein_coding	WUSCHEL RELATED HOMEOBOX 2 (WOX2)	Encodes a WUSCHEL-related homeobox gene family member with 65 amino acids in its homeodomain. Proteins in this family contain a sequence of eight residues (TLPLFPMH) downstream of the homeodomain called the WUS box. WOX2 has a putative Zinc finger domain downstream of the homeodomain. Transcripts are expressed in the egg cell, the zygote and the apical cell lineage and are reduced in met3-1 early…
AT3G27660.1	2.75899	1.11372e-05	6.0625	0.000212724	1.27527	0	AT3G27660	protein_coding	OLEOSIN 4 (OLEO4);OLEOSIN 3 (OLE3)	Encodes oleosin4 (Plant Cell, 2006, 18:1961), a protein found in oil bodies, involved in seed lipid accumulation. Functions in freezing tolerance of seeds. Note: also referred to as OLE3 in Plant Journal 2008, 55:798.
AT2G31990.1	2.74565	0.000210039	1.26434	0.0127596	1.55297	0.00350171	AT2G31990	protein_coding		Exostosin family protein; FUNCTIONS IN: catalytic activity; INVOLVED IN: biological_process unknown; LOCATED IN: membrane; EXPRESSED IN: 15 plant structures; EXPRESSED DURING: 8 growth stages; CONTAINS InterPro DOMAIN/s: Exostosin-like (InterPro:IPR004263); BEST Arabidopsis thaliana protein match is: Exostosin family protein (TAIR:AT4G13990.1); Has 35333 Blast hits to 34131 proteins in 2444 speci…
AT1G07530.1	2.68324	1.1649e-12	1.32079	1.87717e-13	1.24836	0	AT1G07530	protein_coding	GRAS (GAI, RGA, SCR) 2 (GRAS2);SCARECROW-LIKE 14 (SCL14);ARABIDOPSIS THALIANA GRAS (GAI, RGA, SCR) 2 (ATGRAS2)	Encodes a member of the GRAS family of transcription factors. The protein interacts with the TGA2 transcription factor and affects the transcription of stress-responsive genes. The protein is found in the nucleus and is also exported to the cytoplasm.
AT1G15550.1	2.6827	1.09059e-12	2.3233	0	3.2351	0	AT1G15550	protein_coding	GIBBERELLIN 3-OXIDASE 1 (GA3OX1);GA REQUIRING 4 (GA4);ARABIDOPSIS THALIANA GIBBERELLIN 3 BETA-HYDROXYLASE 1 (ATGA3OX1)	Involved in later steps of the gibberellic acid biosynthetic pathway. Activated by AGAMOUS in a cal-1, ap1-1 background. Deletion of 208 bp from -1016 to -809 (&#916;-808) resulted in loss of GA-negative feedback (this sequence, which contains a 43-bp sequence GNFEI, was shown to be sufficient for GA-negative feedback).
AT1G31750.1	2.6782	1.38552e-09	2.58721	4.23967e-13	2.33184	0	AT1G31750	protein_coding		proline-rich family protein; BEST Arabidopsis thaliana protein match is: glycine-rich protein (TAIR:AT2G04063.1); Has 30775 Blast hits to 15451 proteins in 908 species: Archae - 8; Bacteria - 4096; Metazoa - 13079; Fungi - 3329; Plants - 5909; Viruses - 858; Other Eukaryotes - 3496 (source: NCBI BLink).
AT4G37300.1	2.67421	1.93376e-13	0.860168	1.81566e-09	0.970277	2.52332e-12	AT4G37300	protein_coding	MATERNAL EFFECT EMBRYO ARREST 59 (MEE59)	maternal effect embryo arrest 59 (MEE59); Has 70 Blast hits to 70 proteins in 15 species: Archae - 0; Bacteria - 0; Metazoa - 0; Fungi - 0; Plants - 70; Viruses - 0; Other Eukaryotes - 0 (source: NCBI BLink).
AT2G28420.1	2.66427	0	3.58693	1.70623e-13	2.17552	5.46377e-12	AT2G28420	protein_coding	GLYOXYLASE I 8 (GLYI8)	Lactoylglutathione lyase / glyoxalase I family protein; CONTAINS InterPro DOMAIN/s: Glyoxalase/bleomycin resistance protein/dioxygenase (InterPro:IPR004360); BEST Arabidopsis thaliana protein match is: Lactoylglutathione lyase / glyoxalase I family protein (TAIR:AT1G80160.1); Has 1054 Blast hits to 1054 proteins in 326 species: Archae - 2; Bacteria - 538; Metazoa - 105; Fungi - 6; Plants - 229; V…
AT4G14070.1	2.65841	3.3888e-07	1.56576	1.44141e-11	0.924665	0.00774457	AT4G14070	protein_coding	ACYL-ACTIVATING ENZYME 15 (AAE15)	Plastidic acyl activating enzyme involved in the elongation of exogenous medium-chain fatty acids to 16- and 18-carbon fatty acids.
AT2G26990.1	2.65382	0	0.732484	2.62296e-08	0.783306	2.93419e-06	AT2G26990	protein_coding	(CSN2);FUSCA 12 (FUS12); (ATCSN2);CONSTITUTIVE PHOTOMORPHOGENIC 12 (COP12)	Represses photomorphogenesis and induces skotomorphogenesis in the dark.
AT3G06620.1	2.63406	1.11355e-05	0.971511	0.00152385	1.02328	0.00223142	AT3G06620	protein_coding		PAS domain-containing protein tyrosine kinase family protein; FUNCTIONS IN: protein serine/threonine/tyrosine kinase activity, kinase activity; INVOLVED IN: signal transduction, protein amino acid phosphorylation, regulation of transcription, DNA-dependent; EXPRESSED IN: 22 plant structures; EXPRESSED DURING: 12 growth stages; CONTAINS InterPro DOMAIN/s: PAC motif (InterPro:IPR001610), Protein ki…
AT2G25964.1	2.62523	3.5864e-06	2.46176	2.46124e-06	0.759641	0.014019	AT2G25964	protein_coding		unknown protein; FUNCTIONS IN: molecular_function unknown; INVOLVED IN: biological_process unknown; LOCATED IN: cellular_component unknown; Has 30201 Blast hits to 17322 proteins in 780 species: Archae - 12; Bacteria - 1396; Metazoa - 17338; Fungi - 3422; Plants - 5037; Viruses - 0; Other Eukaryotes - 2996 (source: NCBI BLink).
AT2G43820.1	2.62163	4.35379e-12	2.11159	7.4812e-13	1.02924	1.54059e-08	AT2G43820	protein_coding	UDP-GLUCOSYLTRANSFERASE 74F2 (UGT74F2);ARABIDOPSIS THALIANA SALICYLIC ACID GLUCOSYLTRANSFERASE 1 (ATSAGT1);UDP-GLUCOSE:SALICYLIC ACID GLUCOSYLTRANSFERASE 1 (SGT1);SALICYLIC ACID GLUCOSYLTRANSFERASE 1 (SAGT1); (GT)	Induced by Salicylic acid, virus, fungus and bacteria.Involved in the tryptophan synthesis pathway. Independent of NPR1 for their induction by salicylic acid. UGT74F1 transfers UDP:glucose to salicylic acid (forming a glucoside (SAG) and a glucose ester (SGE)), benzoic acid, and athranilate in vitro. UGT74F2 shows a weak ability to catalyze the formation of the p-aminobenzoate-glucose ester in vi…
AT3G54940.2	2.6134	6.09153e-12	2.82631	0	2.12949	4.03641e-11	AT3G54940	protein_coding		Papain family cysteine protease; FUNCTIONS IN: cysteine-type endopeptidase activity, cysteine-type peptidase activity; INVOLVED IN: proteolysis; LOCATED IN: endomembrane system; EXPRESSED IN: embryo, sepal, carpel; EXPRESSED DURING: 4 anthesis, C globular stage; CONTAINS InterPro DOMAIN/s: Peptidase C1A, papain (InterPro:IPR013128), Proteinase inhibitor I29, cathepsin propeptide (InterPro:IPR0132…
AT3G49645.1	2.60063	1.62877e-08	0.75228	0.000734774	1.37525	2.67081e-07	AT3G49645	protein_coding		unknown protein; FUNCTIONS IN: molecular_function unknown; INVOLVED IN: biological_process unknown; LOCATED IN: cellular_component unknown; Has 30201 Blast hits to 17322 proteins in 780 species: Archae - 12; Bacteria - 1396; Metazoa - 17338; Fungi - 3422; Plants - 5037; Viruses - 0; Other Eukaryotes - 2996 (source: NCBI BLink).
AT1G78890.1	2.59442	0	1.39849	0	1.61944	2.15356e-12	AT1G78890	protein_coding		unknown protein; BEST Arabidopsis thaliana protein match is: unknown protein (TAIR:AT1G16840.1); Has 30201 Blast hits to 17322 proteins in 780 species: Archae - 12; Bacteria - 1396; Metazoa - 17338; Fungi - 3422; Plants - 5037; Viruses - 0; Other Eukaryotes - 2996 (source: NCBI BLink).
AT5G45310.1	2.59194	3.00583e-08	4.60294	2.09523e-05	3.60599	3.56518e-10	AT5G45310	protein_coding		unknown protein; LOCATED IN: endomembrane system; EXPRESSED IN: stem, inflorescence meristem, root, leaf; EXPRESSED DURING: LP.04 four leaves visible; Has 30201 Blast hits to 17322 proteins in 780 species: Archae - 12; Bacteria - 1396; Metazoa - 17338; Fungi - 3422; Plants - 5037; Viruses - 0; Other Eukaryotes - 2996 (source: NCBI BLink).
AT1G77450.1	2.58658	1.26511e-12	1.46804	0	3.98231	2.0093e-10	AT1G77450	protein_coding	NAC DOMAIN CONTAINING PROTEIN 32 (anac032);NAC DOMAIN CONTAINING PROTEIN 32 (NAC032)	NAC domain containing protein 32 (NAC032); FUNCTIONS IN: sequence-specific DNA binding transcription factor activity; INVOLVED IN: multicellular organismal development, regulation of transcription; LOCATED IN: cellular_component unknown; EXPRESSED IN: 16 plant structures; EXPRESSED DURING: LP.06 six leaves visible, LP.04 four leaves visible, 4 anthesis, petal differentiation and expansion stage, …
AT5G36960.1	2.57665	0.0171753	9.21675	2.09375e-12	3.17564	0.00103651	AT5G36960	protein_coding		unknown protein; Has 1807 Blast hits to 1807 proteins in 277 species: Archae - 0; Bacteria - 0; Metazoa - 736; Fungi - 347; Plants - 385; Viruses - 0; Other Eukaryotes - 339 (source: NCBI BLink).
AT5G44410.1	2.57665	0.0171696	7.09803	0.00288228	2.30563	0.0484768	AT5G44410	protein_coding		FAD-binding Berberine family protein; FUNCTIONS IN: electron carrier activity, oxidoreductase activity, FAD binding, catalytic activity; INVOLVED IN: oxidation reduction; LOCATED IN: endomembrane system; EXPRESSED IN: 22 plant structures; EXPRESSED DURING: 13 growth stages; CONTAINS InterPro DOMAIN/s: FAD-binding, type 2 (InterPro:IPR016166), Oxygen oxidoreductase covalent FAD-binding site (Inter…
AT1G32583.1	2.57665	0.000463525	1.69625	6.92451e-05	2.04281	0.00206576	AT1G32583	protein_coding		FUNCTIONS IN: molecular_function unknown; INVOLVED IN: biological_process unknown; LOCATED IN: endomembrane system; BEST Arabidopsis thaliana protein match is: tapetum determinant 1 (TAIR:AT4G24972.1); Has 35333 Blast hits to 34131 proteins in 2444 species: Archae - 798; Bacteria - 22429; Metazoa - 974; Fungi - 991; Plants - 531; Viruses - 0; Other Eukaryotes - 9610 (source: NCBI BLink).
AT1G21760.1	2.57665	1.94108e-05	2.7282	3.47761e-05	0.820221	0.0161071	AT1G21760	protein_coding	F-BOX PROTEIN 7 (FBP7);F-BOX PROTEIN 7 (ATFBP7)	This gene is predicted to encode an F-box protein that is evolutionarily conserved between Arabidopsis and other eukaryotes including S.cerevisiae and humans. It may play a role in regulating translation under conditions of temperature stress. FBP7 transcript levels are increased at high and low temperatures.
AT5G47560.1	2.56184	9.34497e-13	0.802038	1.20798e-06	2.62629	6.9467e-14	AT5G47560	protein_coding	TONOPLAST DICARBOXYLATE TRANSPORTER (ATTDT); (ATSDAT);TONOPLAST DICARBOXYLATE TRANSPORTER (TDT)	Encodes a tonoplast malate/fumarate transporter.
AT4G25433.1	2.55506	1.11499e-05	4.23293	0.000142303	2.76818	4.59191e-05	AT4G25433	protein_coding		peptidoglycan-binding LysM domain-containing protein; FUNCTIONS IN: molecular_function unknown; INVOLVED IN: cell wall macromolecule catabolic process; LOCATED IN: endomembrane system; CONTAINS InterPro DOMAIN/s: Peptidoglycan-binding lysin domain (InterPro:IPR018392); BEST Arabidopsis thaliana protein match is: peptidoglycan-binding LysM domain-containing protein (TAIR:AT5G62150.1); Has 63 Blast…
AT3G21360.1	2.53624	5.56543e-08	1.34074	6.52295e-09	2.21942	0	AT3G21360	protein_coding		2-oxoglutarate (2OG) and Fe(II)-dependent oxygenase superfamily protein; FUNCTIONS IN: oxidoreductase activity; INVOLVED IN: oxidation reduction; LOCATED IN: nucleus; EXPRESSED IN: 21 plant structures; EXPRESSED DURING: 13 growth stages; CONTAINS InterPro DOMAIN/s: Taurine catabolism dioxygenase TauD/TfdA (InterPro:IPR003819); Has 1029 Blast hits to 1021 proteins in 229 species: Archae - 0; Bacte…
AT1G26550.1	2.52522	0	0.861211	1.50409e-12	0.91507	7.49004e-25	AT1G26550	protein_coding		FKBP-like peptidyl-prolyl cis-trans isomerase family protein; FUNCTIONS IN: isomerase activity; INVOLVED IN: biological_process unknown; LOCATED IN: cellular_component unknown; EXPRESSED IN: 24 plant structures; EXPRESSED DURING: 13 growth stages; CONTAINS InterPro DOMAIN/s: Peptidyl-prolyl cis-trans isomerase, PpiC-type (InterPro:IPR000297); BEST Arabidopsis thaliana protein match is: peptidylpr…
AT5G07180.1	2.51775	1.16645e-12	1.05725	1.50135e-12	2.15455	3.7074e-13	AT5G07180	protein_coding	ERECTA-LIKE 2 (ERL2)	Encodes a receptor-like kinase that, together with ER and ERL1 governs the initial decision of protodermal cells to either divide proliferatively to produce pavement cells or divide asymmetrically to generate stomatal complexes. It is also important for maintaining stomatal stem cell activity and preventing terminal differentiation of the meristemoid into the guard mother cell. When heterozygous …
AT3G03310.1	2.50885	1.38794e-09	1.65432	1.90348e-13	1.24517	1.39694e-07	AT3G03310	protein_coding	LECITHIN:CHOLESTEROL ACYLTRANSFERASE 3 (LCAT3);ARABIDOPSIS LECITHIN:CHOLESTEROL ACYLTRANSFERASE 3 (ATLCAT3)	lecithin:cholesterol acyltransferase 3 (LCAT3); FUNCTIONS IN: phosphatidylcholine-sterol O-acyltransferase activity; INVOLVED IN: lipid metabolic process; LOCATED IN: cellular_component unknown; EXPRESSED IN: 22 plant structures; EXPRESSED DURING: 13 growth stages; CONTAINS InterPro DOMAIN/s: Lecithin:cholesterol acyltransferase (InterPro:IPR003386); BEST Arabidopsis thaliana protein match is: al…
AT5G41020.1	2.5079	5.01262e-13	0.892692	9.92443e-10	0.669812	3.03776e-07	AT5G41020	protein_coding		myb family transcription factor; FUNCTIONS IN: DNA binding, sequence-specific DNA binding transcription factor activity; CONTAINS InterPro DOMAIN/s: SANT, DNA-binding (InterPro:IPR001005), Homeodomain-like (InterPro:IPR009057), Myb, DNA-binding (InterPro:IPR014778), MYB-like (InterPro:IPR017877), Myb transcription factor (InterPro:IPR015495); Has 1807 Blast hits to 1807 proteins in 277 species: A…
AT2G23980.1	2.49957	1.86582e-07	0.726055	0.00389056	1.58954	3.24585e-09	AT2G23980	protein_coding	CYCLIC NUCLEOTIDE-GATED CHANNEL 6 (CNGC6);CYCLIC NUCLEOTIDE GATED CHANNEL 6 (CNGC6);CYCLIC NUCLEOTIDE-GATED CHANNEL 6 (ATCNGC6)	member of Cyclic nucleotide gated channel family
AT5G05965.1	2.48409	1.98255e-05	3.25169	7.29913e-06	1.47865	0.0250589	AT5G05965	protein_coding		unknown protein; FUNCTIONS IN: molecular_function unknown; INVOLVED IN: biological_process unknown; LOCATED IN: chloroplast; BEST Arabidopsis thaliana protein match is: unknown protein (TAIR:AT2G39855.2); Has 30201 Blast hits to 17322 proteins in 780 species: Archae - 12; Bacteria - 1396; Metazoa - 17338; Fungi - 3422; Plants - 5037; Viruses - 0; Other Eukaryotes - 2996 (source: NCBI BLink).
AT4G19390.1	2.47621	3.69629e-05	1.3741	8.03579e-05	2.39132	6.35128e-07	AT4G19390	protein_coding		Uncharacterised protein family (UPF0114); FUNCTIONS IN: molecular_function unknown; INVOLVED IN: biological_process unknown; LOCATED IN: chloroplast; EXPRESSED IN: 23 plant structures; EXPRESSED DURING: 13 growth stages; CONTAINS InterPro DOMAIN/s: Uncharacterised protein family UPF0114, plant (InterPro:IPR016804), Uncharacterised protein family UPF0114 (InterPro:IPR005134); BEST Arabidopsis thal…
AT5G20540.1	2.47414	3.00699e-08	2.4022	4.39641e-10	1.60881	1.90187e-07	AT5G20540	protein_coding	BREVIS RADIX-LIKE 4 (ATBRXL4); (BRX-LIKE4);BREVIS RADIX-LIKE 4 (BRXL4)	Belongs to five-member BRX gene family. Arabidopsis BRX genes share high levels of similarity among each others, with several conserved domains. The most distinct is BRX domain - highly conserved in all BRX genes among distantly related species. This protein-protein interaction domain is required and sufficient for BRX activity.
AT4G27150.1	2.47409	1.79697e-12	3.15075	4.23594e-13	0.734643	1.43529e-11	AT4G27150	protein_coding	(AT2S2);SEED STORAGE ALBUMIN 2 (SESA2)	seed storage albumin 2 (SESA2); FUNCTIONS IN: lipid binding, nutrient reservoir activity; INVOLVED IN: lipid transport; LOCATED IN: endomembrane system; EXPRESSED DURING: seed development stages; CONTAINS InterPro DOMAIN/s: Bifunctional trypsin/alpha-amylase inhibitor (InterPro:IPR013771), Bifunctional inhibitor/plant lipid transfer protein/seed storage (InterPro:IPR016140), Napin/ Bra allergen (…
AT5G03200.1	2.46766	4.7519e-09	1.11891	6.76986e-10	0.877669	2.45735e-06	AT5G03200	protein_coding	LOG2-LIKE UBIQUITIN LIGASE1 (LUL1)	Paralog of LOG2 (At3g09770), a ubiquitin ligase that regulates amino acid export.
AT2G19450.1	2.465	1.11004e-06	2.0015	8.60185e-12	0.645878	0.0168632	AT2G19450	protein_coding	ARABIDOPSIS THALIANA ACYL-COA:DIACYLGLYCEROL ACYLTRANSFERASE (ATDGAT); (RDS1);TRIACYLGLYCEROL BIOSYNTHESIS DEFECT 1 (TAG1); (ABX45); (AS11);ACYL-COA:DIACYLGLYCEROL ACYLTRANSFERASE 1 (DGAT1)	Encodes Acyl-CoA:diacylglycerol acyltransferase (DGAT) catalyzes the final step of the triacylglycerol synthesis pathway. An insertion mutation in the TAG1 gene results in altered lipid phenotype. Role in senescence and seed development.
AT2G42430.1	2.45332	5.00894e-13	0.859217	1.47772e-07	0.738325	5.02681e-09	AT2G42430	protein_coding	ASYMMETRIC LEAVES2-LIKE 18 (ASL18);LATERAL ORGAN BOUNDARIES-DOMAIN 16 (LBD16)	LOB-domain protein gene LBD16. This gene contains one auxin-responsive element (AuxRE).
AT1G80180.1	2.45326	3.31665e-13	2.91116	1.70781e-13	2.05747	1.6471e-12	AT1G80180	protein_coding		unknown protein; FUNCTIONS IN: molecular_function unknown; INVOLVED IN: biological_process unknown; LOCATED IN: plasma membrane; EXPRESSED IN: 21 plant structures; EXPRESSED DURING: 10 growth stages; BEST Arabidopsis thaliana protein match is: unknown protein (TAIR:AT1G15400.3); Has 30201 Blast hits to 17322 proteins in 780 species: Archae - 12; Bacteria - 1396; Metazoa - 17338; Fungi - 3422; Pla…
AT1G69890.1	2.45036	0.00104578	2.78759	0.000781421	1.04454	0.0123568	AT1G69890	protein_coding		CONTAINS InterPro DOMAIN/s: Protein of unknown function DUF569 (InterPro:IPR007679), Actin cross-linking (InterPro:IPR008999); BEST Arabidopsis thaliana protein match is: Actin cross-linking protein (TAIR:AT1G27100.1); Has 237 Blast hits to 216 proteins in 14 species: Archae - 0; Bacteria - 0; Metazoa - 0; Fungi - 0; Plants - 237; Viruses - 0; Other Eukaryotes - 0 (source: NCBI BLink).
AT4G23890.1	2.44541	1.10978e-06	2.20425	8.59993e-12	0.814301	0.00821217	AT4G23890	protein_coding	CHLORORESPIRATORY REDUCTION 31 (CRR31);NADH DEHYDROGENASE-LIKE COMPLEX S (NdhS);CRR31 (CRR31)	unknown protein; FUNCTIONS IN: molecular_function unknown; INVOLVED IN: biological_process unknown; LOCATED IN: chloroplast thylakoid membrane, chloroplast; EXPRESSED IN: 22 plant structures; EXPRESSED DURING: 13 growth stages; CONTAINS InterPro DOMAIN/s: Protein of unknown function DUF3252 (InterPro:IPR021659); Has 287 Blast hits to 287 proteins in 81 species: Archae - 0; Bacteria - 118; Metazoa…
AT2G35585.1	2.43982	3.96409e-05	2.822	0.00562813	7.89482	3.07309e-05	AT2G35585	protein_coding		unknown protein; BEST Arabidopsis thaliana protein match is: unknown protein (TAIR:AT1G31940.1); Has 67 Blast hits to 67 proteins in 17 species: Archae - 0; Bacteria - 0; Metazoa - 0; Fungi - 0; Plants - 67; Viruses - 0; Other Eukaryotes - 0 (source: NCBI BLink).
AT1G15740.1	2.43614	4.61649e-14	2.31326	0	1.71469	1.61153e-13	AT1G15740	protein_coding		Leucine-rich repeat family protein; BEST Arabidopsis thaliana protein match is: Leucine-rich repeat (LRR) family protein (TAIR:AT4G23840.1); Has 38052 Blast hits to 19856 proteins in 856 species: Archae - 6; Bacteria - 8624; Metazoa - 11681; Fungi - 680; Plants - 12072; Viruses - 79; Other Eukaryotes - 4910 (source: NCBI BLink).
AT3G50980.1	2.43464	4.99171e-12	2.29099	4.26955e-12	3.5361	4.76954e-12	AT3G50980	protein_coding	DEHYDRIN XERO 1 (XERO1)	dehydrin xero 1 (XERO1); FUNCTIONS IN: molecular_function unknown; INVOLVED IN: response to water, response to stress; LOCATED IN: cellular_component unknown; EXPRESSED IN: shoot apex, inflorescence meristem, petal, leaf whorl, seed; EXPRESSED DURING: F mature embryo stage, petal differentiation and expansion stage, E expanded cotyledon stage; CONTAINS InterPro DOMAIN/s: Dehydrin (InterPro:IPR000…
AT2G35300.1	2.43119	0	3.75506	0	2.51477	5.37384e-11	AT2G35300	protein_coding	LATE EMBRYOGENESIS ABUNDANT 4-2 (AtLEA4-2);LATE EMBRYOGENESIS ABUNDANT 4-2 (LEA4-2);LATE EMBRYOGENESIS ABUNDANT 18 (LEA18)	Encodes LEA4-2/LEA18, a member of the Late Embryogenesis Abundant (LEA) proteins which typically accumulate in response to low water availability conditions imposed during development or by the environment.
AT1G04560.1	2.42741	1.12968e-11	4.0988	0	3.3448	3.21532e-11	AT1G04560	protein_coding		AWPM-19-like family protein; FUNCTIONS IN: molecular_function unknown; INVOLVED IN: biological_process unknown; LOCATED IN: endomembrane system; CONTAINS InterPro DOMAIN/s: AWPM-19-like (InterPro:IPR008390); BEST Arabidopsis thaliana protein match is: AWPM-19-like family protein (TAIR:AT5G46530.1); Has 177 Blast hits to 177 proteins in 19 species: Archae - 0; Bacteria - 0; Metazoa - 0; Fungi - 0;…
AT4G11310.1	2.42719	7.47378e-10	9.81378	0	4.23964	1.16566e-07	AT4G11310	protein_coding		cysteine proteinase precursor-like protein
AT4G02080.1	2.41905	0	0.773291	2.18588e-12	0.668333	2.52242e-05	AT4G02080	protein_coding	SECRETION-ASSOCIATED RAS SUPER FAMILY 2 (SAR2);SECRETION-ASSOCIATED RAS SUPER FAMILY 2 (ATSAR2); (ASAR1); (ATSARA1C)	A member of ARF-like GTPase family. A thaliana has 21 members, in two subfamilies, ARF and ARF-like (ARL) GTPases.
AT1G30220.1	2.41814	1.86255e-07	5.27346	0.000142251	2.45088	2.00827e-10	AT1G30220	protein_coding	INOSITOL TRANSPORTER 2 (INT2);ARABIDOPSIS THALIANA INOSITOL TRANSPORTER 2 (ATINT2)	Inositol transporter presenting conserved extracellular loop domains homologs of plexins/semaphorin/integrin (PSI) domains from animal type I receptors.
AT1G32560.1	2.41626	0	3.65101	1.79936e-12	1.17923	6.72119e-11	AT1G32560	protein_coding	LATE EMBRYOGENESIS ABUNDANT 4-1 (AtLEA4-1);LATE EMBRYOGENESIS ABUNDANT 4-1 (LEA4-1)	Encodes LEA4-1, a member of the Late Embryogenesis Abundant (LEA) proteins which typically accumulate in response to low water availability conditions imposed during development or by the environment.
AT3G54850.1	2.41226	1.14631e-05	1.19848	0.00123413	0.837417	0.019934	AT3G54850	protein_coding	(ATPUB14);PLANT U-BOX 14 (PUB14)	Encodes a protein with a typical U-box domain followed by an Armadillo repeat region, a domain organization that is frequently found in plant U-box proteins. Displays ubiquitin ligase activity in vitro.
AT1G65660.1	2.40927	2.42682e-12	0.98295	1.20122e-12	0.987396	4.52904e-12	AT1G65660	protein_coding	SWELLMAP 1 (SMP1)	Encodes a CCHC zinc finger protein that may function as a step II splicing factor. In an epigenetic allele of SMP1 (in which SMP1 and SMP2 mRNA is reduced) organs are smaller and contain fewer cells.
AT4G33280.1	2.40568	0.000103863	2.62331	3.5143e-05	0.976618	0.00246975	AT4G33280	protein_coding		AP2/B3-like transcriptional factor family protein; FUNCTIONS IN: DNA binding, sequence-specific DNA binding transcription factor activity; INVOLVED IN: regulation of transcription, DNA-dependent; LOCATED IN: vacuole; CONTAINS InterPro DOMAIN/s: Transcriptional factor B3 (InterPro:IPR003340); BEST Arabidopsis thaliana protein match is: AP2/B3-like transcriptional factor family protein (TAIR:AT3G18…
AT2G45480.1	2.40568	0.000103888	2.39023	4.79456e-05	0.973572	0.0224668	AT2G45480	protein_coding	GROWTH-REGULATING FACTOR 9 (AtGRF9);GROWTH-REGULATING FACTOR 9 (GRF9)	Growth regulating factor encoding transcription activator. One of the nine members of a GRF gene family, containing nuclear targeting domain. Involved in leaf development.
AT1G16850.1	2.39692	0	1.85019	0	2.77273	0	AT1G16850	protein_coding		unknown protein; FUNCTIONS IN: molecular_function unknown; INVOLVED IN: response to salt stress; LOCATED IN: endomembrane system; EXPRESSED IN: leaf apex, leaf whorl, male gametophyte, flower, leaf; EXPRESSED DURING: LP.06 six leaves visible, LP.04 four leaves visible, LP.10 ten leaves visible, petal differentiation and expansion stage, LP.08 eight leaves visible; BEST Arabidopsis thaliana protei…
AT5G63030.1	2.39242	2.78424e-12	0.730069	1.6657e-11	1.42329	0	AT5G63030	protein_coding	GLUTAREDOXIN C1 (GRXC1)	Thioredoxin superfamily protein; FUNCTIONS IN: electron carrier activity, arsenate reductase (glutaredoxin) activity, protein disulfide oxidoreductase activity; INVOLVED IN: N-terminal protein myristoylation, cell redox homeostasis; LOCATED IN: cellular_component unknown; EXPRESSED IN: 24 plant structures; EXPRESSED DURING: 15 growth stages; CONTAINS InterPro DOMAIN/s: Thioredoxin fold (InterPro:…
AT5G48412.1	2.38519	0.00164712	3.13551	3.47515e-05	2.34062	1.0207e-05	AT5G48412	other_rna
AT4G27160.1	2.38012	1.67924e-12	3.24637	7.47804e-13	0.760562	0	AT4G27160	protein_coding	SEED STORAGE ALBUMIN 3 (SESA3); (AT2S3)	seed storage albumin 3 (SESA3); FUNCTIONS IN: lipid binding, nutrient reservoir activity; INVOLVED IN: lipid transport; LOCATED IN: endomembrane system; CONTAINS InterPro DOMAIN/s: Bifunctional trypsin/alpha-amylase inhibitor (InterPro:IPR013771), Bifunctional inhibitor/plant lipid transfer protein/seed storage (InterPro:IPR016140), Napin/ Bra allergen (InterPro:IPR000617), Plant lipid transfer p…
AT3G06380.1	2.3749	4.35129e-12	0.73716	0.000101074	0.988829	2.09253e-06	AT3G06380	protein_coding	TUBBY-LIKE PROTEIN 9 (ATTLP9);TUBBY-LIKE PROTEIN 9 (TLP9)	Member of TLP family
AT4G24880.1	2.37084	6.46357e-06	1.57894	0.000114615	1.91031	3.06328e-07	AT4G24880	protein_coding		unknown protein; Has 30201 Blast hits to 17322 proteins in 780 species: Archae - 12; Bacteria - 1396; Metazoa - 17338; Fungi - 3422; Plants - 5037; Viruses - 0; Other Eukaryotes - 2996 (source: NCBI BLink).
AT1G13640.1	2.37023	0	2.7796	7.61261e-13	0.813188	0.000412436	AT1G13640	protein_coding		Phosphatidylinositol 3- and 4-kinase family protein; FUNCTIONS IN: inositol or phosphatidylinositol kinase activity, phosphotransferase activity, alcohol group as acceptor; LOCATED IN: cellular_component unknown; EXPRESSED IN: 22 plant structures; EXPRESSED DURING: 15 growth stages; CONTAINS InterPro DOMAIN/s: Phosphatidylinositol 3-/4-kinase, catalytic (InterPro:IPR000403); BEST Arabidopsis thal…
AT2G35310.1	2.36129	1.11104e-06	2.43134	8.09166e-07	1.22571	0.00560883	AT2G35310	protein_coding		Transcriptional factor B3 family protein; FUNCTIONS IN: DNA binding, sequence-specific DNA binding transcription factor activity; INVOLVED IN: regulation of transcription, DNA-dependent; LOCATED IN: cellular_component unknown; EXPRESSED IN: 9 plant structures; EXPRESSED DURING: 6 growth stages; CONTAINS InterPro DOMAIN/s: Transcriptional factor B3 (InterPro:IPR003340); BEST Arabidopsis thaliana p…
AT5G55240.1	2.35634	1.62623e-08	3.78586	8.09842e-07	1.61549	0	AT5G55240	protein_coding	ARABIDOPSIS THALIANA PEROXYGENASE 2 (ATPXG2)	Catalyze hydroperoxide-dependent mono-oxygenation reactions. Require calcium for peroxygenase activity. Probably deeply buried in lipid droplets or microsomes.
AT5G11420.1	2.35367	1.24641e-13	3.41434	6.01485e-14	1.57255	2.30183e-12	AT5G11420	protein_coding		FUNCTIONS IN: molecular_function unknown; INVOLVED IN: biological_process unknown; LOCATED IN: cell wall, plant-type cell wall; EXPRESSED IN: 23 plant structures; EXPRESSED DURING: 13 growth stages; CONTAINS InterPro DOMAIN/s: Protein of unknown function DUF642 (InterPro:IPR006946), Galactose-binding domain-like (InterPro:IPR008979); BEST Arabidopsis thaliana protein match is: Protein of unknown …
AT5G35660.1	2.35252	7.48663e-11	2.40708	0	1.79541	0	AT5G35660	protein_coding		Glycine-rich protein family; LOCATED IN: endomembrane system; Has 242106 Blast hits to 44248 proteins in 2411 species: Archae - 458; Bacteria - 59126; Metazoa - 88892; Fungi - 17902; Plants - 27548; Viruses - 3419; Other Eukaryotes - 44761 (source: NCBI BLink).
AT3G06430.1	2.33571	1.93827e-13	2.10117	0	0.923673	0.0076346	AT3G06430	protein_coding	(AtPPR2);EMBRYO DEFECTIVE 2750 (EMB2750);PENTATRICOPEPTIDE REPEAT 2 (PPR2)	Encodes PPR2, a pentatricopeptide repeat protein. Binds to plastid 23S rRNA and plays an important role in the first mitotic division during gametogenesis and in cell proliferation during embryogenesis.
AT5G61590.1	2.33386	8.67019e-13	2.16637	0	1.05419	1.92903e-12	AT5G61590	protein_coding		encodes a member of the ERF (ethylene response factor) subfamily B-3 of ERF/AP2 transcription factor family. The protein contains one AP2 domain. There are 18 members in this subfamily including ATERF-1, ATERF-2, AND ATERF-5.
AT5G66820.1	2.3275	7.46712e-10	1.87679	1.02242e-12	1.23431	9.61799e-07	AT5G66820	protein_coding		unknown protein; Has 35333 Blast hits to 34131 proteins in 2444 species: Archae - 798; Bacteria - 22429; Metazoa - 974; Fungi - 991; Plants - 531; Viruses - 0; Other Eukaryotes - 9610 (source: NCBI BLink).
AT2G38465.1	2.32525	0	5.55226	8.09653e-07	2.00396	1.11356e-12	AT2G38465	protein_coding		unknown protein; FUNCTIONS IN: molecular_function unknown; INVOLVED IN: biological_process unknown; LOCATED IN: plasma membrane; EXPRESSED IN: 21 plant structures; EXPRESSED DURING: 11 growth stages; Has 16 Blast hits to 16 proteins in 8 species: Archae - 0; Bacteria - 0; Metazoa - 0; Fungi - 0; Plants - 16; Viruses - 0; Other Eukaryotes - 0 (source: NCBI BLink).
AT5G64260.1	2.32244	6.99462e-12	1.50916	1.19126e-11	1.86334	0	AT5G64260	protein_coding	EXORDIUM LIKE 2 (EXL2)	EXORDIUM like 2 (EXL2); FUNCTIONS IN: molecular_function unknown; INVOLVED IN: biological_process unknown; LOCATED IN: cell wall, plant-type cell wall; EXPRESSED IN: 23 plant structures; EXPRESSED DURING: 13 growth stages; CONTAINS InterPro DOMAIN/s: Phosphate-induced protein 1 (InterPro:IPR006766); BEST Arabidopsis thaliana protein match is: EXORDIUM like 4 (TAIR:AT5G09440.1); Has 1807 Blast hit…
AT5G24915.1	2.31445	2.65959e-05	4.07834	0.000312446	1.61378	1.05151e-07	AT5G24915	transposable_element_gene		transposable element gene; non-LTR retrotransposon family (LINE), has a 3.1e-38 P-value blast match to GB:NP_038603 L1 repeat, Tf subfamily, member 23 (LINE-element) (Mus musculus)
AT5G45360.1	2.30079	3.00483e-08	1.54487	1.38099e-08	0.783321	0.0327471	AT5G45360	protein_coding		F-box family protein; CONTAINS InterPro DOMAIN/s: F-box domain, cyclin-like (InterPro:IPR001810), F-box domain, Skp2-like (InterPro:IPR022364), Herpesvirus UL92 (InterPro:IPR004289); Has 30201 Blast hits to 17322 proteins in 780 species: Archae - 12; Bacteria - 1396; Metazoa - 17338; Fungi - 3422; Plants - 5037; Viruses - 0; Other Eukaryotes - 2996 (source: NCBI BLink).
AT4G27070.1	2.2956	1.11757e-06	0.785291	0.0102548	1	0.00996085	AT4G27070	protein_coding	TRYPTOPHAN SYNTHASE BETA-SUBUNIT 2 (TSB2)	Tryptophan synthase beta. Expressed at low levels in all tissues.
AT5G64780.1	2.28304	2.17455e-10	0.742964	0.00767385	2.33803	1.16481e-08	AT5G64780	protein_coding		Uncharacterised conserved protein UCP009193; CONTAINS InterPro DOMAIN/s: Uncharacterised conserved protein UCP009193 (InterPro:IPR016549); BEST Arabidopsis thaliana protein match is: Uncharacterised conserved protein UCP009193 (TAIR:AT4G09830.1); Has 1807 Blast hits to 1807 proteins in 277 species: Archae - 0; Bacteria - 0; Metazoa - 736; Fungi - 347; Plants - 385; Viruses - 0; Other Eukaryotes -…
AT1G74410.1	2.27864	4.73824e-09	1.00899	0.00010277	1.03027	7.67195e-06	AT1G74410	protein_coding		RING/U-box superfamily protein; FUNCTIONS IN: zinc ion binding; INVOLVED IN: response to chitin; EXPRESSED IN: 24 plant structures; EXPRESSED DURING: 15 growth stages; CONTAINS InterPro DOMAIN/s: Zinc finger, RING-type (InterPro:IPR001841), Zinc finger, C3HC4 RING-type (InterPro:IPR018957); BEST Arabidopsis thaliana protein match is: RING/U-box superfamily protein (TAIR:AT5G66070.1); Has 8249 Bla…
AT5G06140.1	2.26934	7.52387e-13	0.830075	1.16517e-07	0.919763	0.0194529	AT5G06140	protein_coding	ARABIDOPSIS THALIANA SORTING NEXIN 1 (ATSNX1);SORTING NEXIN 1 (SNX1)	Homolog of yeast retromer subunit VPS5. Part of a retromer-like protein complex involved in endosome to lysosome protein transport. In roots it co-localizes with the PIN2 auxin efflux carrier. Involved in endocytic sorting of membrane proteins including PIN2, BOR1 and BRI1.
AT4G00220.1	2.24954	1.13202e-06	1.74347	0.000492227	2.7401	6.35519e-07	AT4G00220	protein_coding	LOB DOMAIN-CONTAINING PROTEIN 30 (LBD30);JAGGED LATERAL ORGANS (JLO)	Encodes a protein containing a LOB domain that is expressed in embryos, flower primordium and lateral floral organ boundaries. Overexpression is correlated with activation of STM and KNAT1 and down regulation of PIN1 and reduced auxin transport levels. Ectopic expression in plants results in premature termination of the shoot apical meristem and small, lobed leaves. A maternally expressed imprint…
AT5G09640.1	2.24499	7.46051e-10	2.59717	1.42151e-09	2.93705	9.88358e-13	AT5G09640	protein_coding	SINAPOYLGLUCOSE ACCUMULATOR 2 (SNG2);SERINE CARBOXYPEPTIDASE-LIKE 19 (SCPL19)	encodes a serine carboxypeptidase-like (SCPL) protein. Mutants accumulate sinapoylglucose instead of sinapoylcholine, and have increased levels of choline and decreased activity of the enzyme sinapoylglucose:choline sinapoyltransferase.
AT1G48430.1	2.23317	7.45722e-10	2.10088	1.45778e-11	0.968028	0.000218149	AT1G48430	protein_coding		Dihydroxyacetone kinase; FUNCTIONS IN: glycerone kinase activity, ATP binding; INVOLVED IN: glycerol metabolic process; LOCATED IN: cellular_component unknown; EXPRESSED IN: 22 plant structures; EXPRESSED DURING: 13 growth stages; CONTAINS InterPro DOMAIN/s: Dak phosphatase (InterPro:IPR004007), Dihydroxyacetone kinase (InterPro:IPR012734), Dak kinase (InterPro:IPR004006); BEST Arabidopsis thalia…
AT5G24910.1	2.22948	6.22071e-07	1.91791	1.21774e-06	2.41856	2.03808e-12	AT5G24910	protein_coding	CYTOCHROME P450, FAMILY 714, SUBFAMILY A, POLYPEPTIDE 1 (CYP714A1);EUI-LIKE P450 A1 (ELA1)	Member of CYP714A. Encodes one of the two tandemly duplicated gene pair ELA1 (CYP714A1) and ELA2 (CYP714A2), homologs of the rice cytochrome P450 monooxygenase gene EUI1. Double mutation of ELA1 and ELA2 results in increased biomass and enlarged organs.
AT5G18250.1	2.22677	1.14731e-06	1.30503	9.19217e-05	1.01012	9.23425e-06	AT5G18250	protein_coding		unknown protein; FUNCTIONS IN: molecular_function unknown; INVOLVED IN: biological_process unknown; LOCATED IN: mitochondrion; EXPRESSED IN: 23 plant structures; EXPRESSED DURING: 13 growth stages; BEST Arabidopsis thaliana protein match is: unknown protein (TAIR:AT3G04040.1); Has 1807 Blast hits to 1807 proteins in 277 species: Archae - 0; Bacteria - 0; Metazoa - 736; Fungi - 347; Plants - 385; …
AT3G59940.1	2.21442	4.03031e-10	3.51216	1.24155e-05	1.51915	3.82604e-07	AT3G59940	protein_coding		Galactose oxidase/kelch repeat superfamily protein; CONTAINS InterPro DOMAIN/s: F-box domain, cyclin-like (InterPro:IPR001810), Galactose oxidase/kelch, beta-propeller (InterPro:IPR011043), Kelch repeat type 1 (InterPro:IPR006652), Kelch related (InterPro:IPR013089), Kelch-type beta propeller (InterPro:IPR015915); BEST Arabidopsis thaliana protein match is: Galactose oxidase/kelch repeat superfam…
AT1G05270.1	2.20174	9.37066e-13	0.708908	0.000130635	0.755633	0.000801537	AT1G05270	protein_coding		TraB family protein; CONTAINS InterPro DOMAIN/s: Pheromone shutdown-related, TraB (InterPro:IPR002816); BEST Arabidopsis thaliana protein match is: TraB family protein (TAIR:AT2G32340.1); Has 779 Blast hits to 750 proteins in 262 species: Archae - 153; Bacteria - 256; Metazoa - 121; Fungi - 0; Plants - 106; Viruses - 0; Other Eukaryotes - 143 (source: NCBI BLink).
AT3G48270.1	2.20057	3.46779e-13	4.38256	2.62006e-07	1.54605	2.44369e-12	AT3G48270	protein_coding	CYTOCHROME P450, FAMILY 71, SUBFAMILY A, POLYPEPTIDE 26 (CYP71A26)	putative cytochrome P450
AT3G20910.1	2.19764	1.2826e-12	1.55377	1.19137e-07	0.917846	1.51959e-05	AT3G20910	protein_coding	NUCLEAR FACTOR Y, SUBUNIT A9 (NF-YA9)	nuclear factor Y, subunit A9 (NF-YA9); FUNCTIONS IN: sequence-specific DNA binding transcription factor activity, specific transcriptional repressor activity; INVOLVED IN: negative regulation of gene-specific transcription, regulation of transcription, DNA-dependent; LOCATED IN: CCAAT-binding factor complex, nucleus; EXPRESSED IN: 16 plant structures; EXPRESSED DURING: 9 growth stages; CONTAINS I…
AT1G05060.1	2.19319	1.01771e-07	2.30739	2.54704e-09	0.649269	0.001952	AT1G05060	protein_coding		unknown protein; Has 34 Blast hits to 34 proteins in 13 species: Archae - 0; Bacteria - 0; Metazoa - 0; Fungi - 0; Plants - 34; Viruses - 0; Other Eukaryotes - 0 (source: NCBI BLink).
AT2G02850.1	2.18143	7.63311e-14	2.89172	1.52416e-12	2.80825	2.08981e-12	AT2G02850	protein_coding	PLANTACYANIN (ARPN)	Encodes plantacyanin one of blue copper proteins. Involved in anther development and pollination. Expressed in the transmitting tract of the pistil.
AT5G62490.1	2.17956	5.13018e-12	3.81346	0	2.65084	0	AT5G62490	protein_coding	ARABIDOPSIS THALIANA HVA22 HOMOLOGUE B (ATHVA22B);HVA22 HOMOLOGUE B (HVA22B)	Part of the AtHVA22 family. Protein expression is ABA- and stress-inducible.
AT5G11460.1	2.17911	5.56186e-08	1.41458	1.39932e-05	3.44992	7.48967e-05	AT5G11460	protein_coding		Protein of unknown function (DUF581); CONTAINS InterPro DOMAIN/s: Protein of unknown function DUF581 (InterPro:IPR007650); BEST Arabidopsis thaliana protein match is: Protein of unknown function (DUF581) (TAIR:AT2G25690.2); Has 1807 Blast hits to 1807 proteins in 277 species: Archae - 0; Bacteria - 0; Metazoa - 736; Fungi - 347; Plants - 385; Viruses - 0; Other Eukaryotes - 339 (source: NCBI BLin…
AT5G54740.1	2.17625	6.25016e-12	4.015	8.74572e-13	2.28468	3.33698e-11	AT5G54740	protein_coding	SEED STORAGE ALBUMIN 5 (SESA5)	seed storage albumin 5 (SESA5); FUNCTIONS IN: lipid binding, nutrient reservoir activity; INVOLVED IN: lipid transport, pollen development; LOCATED IN: endomembrane system; EXPRESSED IN: shoot apex; CONTAINS InterPro DOMAIN/s: Bifunctional trypsin/alpha-amylase inhibitor (InterPro:IPR013771), Bifunctional inhibitor/plant lipid transfer protein/seed storage (InterPro:IPR016140), Napin/ Bra allerge…
AT4G38932.1	2.17565	3.91036e-13	2.67094	1.23047e-12	1.06335	1.73898e-08	AT4G38932	other_rna		Potential natural antisense gene, locus overlaps with AT4G38930
AT1G51170.1	2.17383	1.02052e-07	2.57894	1.48223e-07	0.935731	0.000787103	AT1G51170	protein_coding		Protein kinase superfamily protein; FUNCTIONS IN: kinase activity; INVOLVED IN: protein amino acid phosphorylation; EXPRESSED IN: 21 plant structures; EXPRESSED DURING: 7 growth stages; CONTAINS InterPro DOMAIN/s: Protein kinase, ATP binding site (InterPro:IPR017441), Protein kinase, catalytic domain (InterPro:IPR000719), Serine/threonine-protein kinase domain (InterPro:IPR002290), Serine/threoni…
AT4G09680.1	2.17383	1.01978e-07	1.47186	0	0.92323	4.04701e-06	AT4G09680	protein_coding	CONSERVED TELOMERE MAINTENANCE COMPONENT 1 (CTC1); (ATCTC1)	Encodes CTC1 (Conserved Telomere Maintenance Component 1) involved in telomere maintenance.
AT3G25870.1	2.17017	0	3.80132	4.56575e-09	2.93561	4.29619e-13	AT3G25870	protein_coding		unknown protein; BEST Arabidopsis thaliana protein match is: unknown protein (TAIR:AT1G13360.1); Has 50 Blast hits to 50 proteins in 12 species: Archae - 0; Bacteria - 0; Metazoa - 0; Fungi - 0; Plants - 50; Viruses - 0; Other Eukaryotes - 0 (source: NCBI BLink).
AT1G78930.1	2.16121	6.5276e-07	1.53737	0.000312611	2.39132	6.35359e-07	AT1G78930	protein_coding		Mitochondrial transcription termination factor family protein; FUNCTIONS IN: molecular_function unknown; INVOLVED IN: biological_process unknown; LOCATED IN: chloroplast; EXPRESSED IN: 22 plant structures; EXPRESSED DURING: 13 growth stages; CONTAINS InterPro DOMAIN/s: Mitochodrial transcription termination factor-related (InterPro:IPR003690); BEST Arabidopsis thaliana protein match is: Mitochond…
AT2G02120.1	2.14382	2.18716e-12	3.05188	4.61903e-13	1.95733	6.4371e-12	AT2G02120	protein_coding	(PDF2.1);LOW-MOLECULAR-WEIGHT CYSTEINE-RICH 70 (LCR70)	Predicted to encode a PR (pathogenesis-related) protein. Belongs to the plant defensin (PDF) family with the following members: At1g75830/PDF1.1, At5g44420/PDF1.2a, At2g26020/PDF1.2b, At5g44430/PDF1.2c, At2g26010/PDF1.3, At1g19610/PDF1.4, At1g55010/PDF1.5, At2g02120/PDF2.1, At2g02100/PDF2.2, At2g02130/PDF2.3, At1g61070/PDF2.4, At5g63660/PDF2.5, At2g02140/PDF2.6, At5g38330/PDF3.1 and At4g30070/PDF…
AT1G53785.1	2.12841	1.39422e-06	2.43443	8.30709e-08	0.830605	0.0124465	AT1G53785	protein_coding		unknown protein; FUNCTIONS IN: molecular_function unknown; INVOLVED IN: biological_process unknown; LOCATED IN: mitochondrion; Has 35333 Blast hits to 34131 proteins in 2444 species: Archae - 798; Bacteria - 22429; Metazoa - 974; Fungi - 991; Plants - 531; Viruses - 0; Other Eukaryotes - 9610 (source: NCBI BLink).
AT2G35680.1	2.12624	5.93243e-13	0.668316	7.66767e-11	1.30776	3.35346e-12	AT2G35680	protein_coding		Phosphotyrosine protein phosphatases superfamily protein; FUNCTIONS IN: phosphatase activity, protein tyrosine phosphatase activity, protein tyrosine/serine/threonine phosphatase activity; INVOLVED IN: protein amino acid dephosphorylation, dephosphorylation; LOCATED IN: cellular_component unknown; EXPRESSED IN: 24 plant structures; EXPRESSED DURING: 15 growth stages; CONTAINS InterPro DOMAIN/s: P…
AT1G05560.1	2.1242	0	2.54837	1.06705e-12	3.75966	1.13886e-09	AT1G05560	protein_coding	UDP-GLUCOSYLTRANSFERASE 75B1 (UGT75B1);UDP-GLUCOSE TRANSFERASE 1 (UGT1)	A UDP-glucose transferase localized in the phragmoplast. It has been co-purified with the callose synthase complex and may transfer UDP-glucose from sucrose synthase to the callose synthase and thus help form a substrate channel for the synthesis of callose at the forming cell plate. Induced by salicylic acid. Independent of NPR1 for their induction by salicylic acid. UGT1 encodes a protein with …
AT5G63640.1	2.12199	2.17195e-10	1.21604	3.15394e-06	0.640284	0.0378879	AT5G63640	protein_coding		ENTH/VHS/GAT family protein; FUNCTIONS IN: protein transporter activity; INVOLVED IN: intracellular protein transport, intra-Golgi vesicle-mediated transport; LOCATED IN: Golgi stack, plasma membrane; EXPRESSED IN: 23 plant structures; EXPRESSED DURING: 13 growth stages; CONTAINS InterPro DOMAIN/s: VHS (InterPro:IPR002014), GAT (InterPro:IPR004152), ENTH/VHS (InterPro:IPR008942); BEST Arabidopsis…
AT3G13340.1	2.11683	4.3463e-12	0.684736	0.00134604	1.07601	1.08041e-08	AT3G13340	protein_coding		Transducin/WD40 repeat-like superfamily protein; CONTAINS InterPro DOMAIN/s: WD40 repeat-like-containing domain (InterPro:IPR011046), WD40 repeat 2 (InterPro:IPR019782), WD40-repeat-containing domain (InterPro:IPR017986), WD40 repeat (InterPro:IPR001680), WD40/YVTN repeat-like-containing domain (InterPro:IPR015943), WD40 repeat, subgroup (InterPro:IPR019781); BEST Arabidopsis thaliana protein mat…
AT1G07985.1	2.11257	1.43859e-11	1.54829	1.24089e-11	2.72059	2.74917e-11	AT1G07985	protein_coding		Expressed protein; FUNCTIONS IN: molecular_function unknown; INVOLVED IN: biological_process unknown; LOCATED IN: chloroplast; Has 35333 Blast hits to 34131 proteins in 2444 species: Archae - 798; Bacteria - 22429; Metazoa - 974; Fungi - 991; Plants - 531; Viruses - 0; Other Eukaryotes - 9610 (source: NCBI BLink).
AT4G22920.1	2.11195	1.38504e-09	3.02989	7.68382e-11	2.03132	2.70566e-12	AT4G22920	protein_coding	STAY-GREEN (SGR);NON-YELLOWING 1 (ATNYE1);NON-YELLOWING 1 (NYE1)	Similar to the tomato senescence-inducible chloroplast stay-green protein 1. It is upregulated during maximal senescence in the Arabidopsis life cycle, especially in senescent leaves.
AT5G49555.1	2.1004	2.56493e-09	0.836835	1.26744e-05	0.819965	0.00302293	AT5G49555	protein_coding		FAD/NAD(P)-binding oxidoreductase family protein; CONTAINS InterPro DOMAIN/s: FAD dependent oxidoreductase (InterPro:IPR006076); BEST Arabidopsis thaliana protein match is: carotenoid isomerase (TAIR:AT1G06820.1); Has 30201 Blast hits to 17322 proteins in 780 species: Archae - 12; Bacteria - 1396; Metazoa - 17338; Fungi - 3422; Plants - 5037; Viruses - 0; Other Eukaryotes - 2996 (source: NCBI BLi…
AT2G18570.1	2.09934	0	1.4249	8.96998e-13	1.69153	3.36991e-13	AT2G18570	protein_coding		UDP-Glycosyltransferase superfamily protein; FUNCTIONS IN: transferase activity, transferring glycosyl groups; INVOLVED IN: metabolic process; LOCATED IN: cellular_component unknown; CONTAINS InterPro DOMAIN/s: UDP-glucuronosyl/UDP-glucosyltransferase (InterPro:IPR002213); BEST Arabidopsis thaliana protein match is: UDP-Glycosyltransferase superfamily protein (TAIR:AT2G18560.1); Has 35333 Blast h…
AT3G13480.1	2.09746	1.38565e-09	1.47475	2.30179e-07	0.731137	0.00876459	AT3G13480	protein_coding		unknown protein; FUNCTIONS IN: molecular_function unknown; INVOLVED IN: biological_process unknown; LOCATED IN: endomembrane system; EXPRESSED IN: 23 plant structures; EXPRESSED DURING: 13 growth stages; BEST Arabidopsis thaliana protein match is: unknown protein (TAIR:AT1G55475.1); Has 30201 Blast hits to 17322 proteins in 780 species: Archae - 12; Bacteria - 1396; Metazoa - 17338; Fungi - 3422;…
AT2G01140.1	2.09388	3.37525e-12	0.904616	6.12235e-12	1.44457	4.39644e-13	AT2G01140	protein_coding	(ATFBA3);PIGMENT DEFECTIVE 345 (PDE345);FRUCTOSE-BISPHOSPHATE ALDOLASE 3 (FBA3)	Aldolase superfamily protein; FUNCTIONS IN: fructose-bisphosphate aldolase activity; INVOLVED IN: response to oxidative stress, response to cadmium ion, pentose-phosphate shunt; LOCATED IN: mitochondrion, chloroplast, plastoglobule; EXPRESSED IN: 25 plant structures; EXPRESSED DURING: 15 growth stages; CONTAINS InterPro DOMAIN/s: Aldolase-type TIM barrel (InterPro:IPR013785), Fructose-bisphosphat…
AT5G05320.1	2.07758	7.47357e-10	1.73569	1.30283e-07	1.62743	1.48226e-12	AT5G05320	protein_coding		FAD/NAD(P)-binding oxidoreductase family protein; FUNCTIONS IN: monooxygenase activity; INVOLVED IN: oxidation reduction; LOCATED IN: cellular_component unknown; EXPRESSED IN: 8 plant structures; EXPRESSED DURING: 9 growth stages; CONTAINS InterPro DOMAIN/s: Monooxygenase, FAD-binding (InterPro:IPR002938); BEST Arabidopsis thaliana protein match is: FAD/NAD(P)-binding oxidoreductase family protei…
AT4G14780.1	2.07738	8.93824e-09	5.12338	0.000312772	1.99277	2.02459e-10	AT4G14780	protein_coding		Protein kinase superfamily protein; FUNCTIONS IN: protein serine/threonine/tyrosine kinase activity, kinase activity; INVOLVED IN: protein amino acid phosphorylation; LOCATED IN: cellular_component unknown; EXPRESSED IN: 7 plant structures; EXPRESSED DURING: L mature pollen stage, M germinated pollen stage, 4 anthesis, petal differentiation and expansion stage; CONTAINS InterPro DOMAIN/s: Protein…
AT5G10740.1	2.06851	1.28511e-12	0.686258	0.000569157	1.04362	5.22746e-07	AT5G10740	protein_coding		Protein phosphatase 2C family protein; FUNCTIONS IN: protein serine/threonine phosphatase activity, catalytic activity; INVOLVED IN: protein amino acid dephosphorylation; LOCATED IN: protein serine/threonine phosphatase complex; EXPRESSED IN: 19 plant structures; EXPRESSED DURING: 11 growth stages; CONTAINS InterPro DOMAIN/s: Protein phosphatase 2C, manganese/magnesium aspartate binding site (Int…
AT5G04670.1	2.065	4.49106e-07	1.21544	1.55408e-05	1.14377	3.51509e-05	AT5G04670	protein_coding		Enhancer of polycomb-like transcription factor protein; CONTAINS InterPro DOMAIN/s: Enhancer of polycomb-like (InterPro:IPR019542); BEST Arabidopsis thaliana protein match is: Enhancer of polycomb-like transcription factor protein (TAIR:AT4G32620.1); Has 1807 Blast hits to 1807 proteins in 277 species: Archae - 0; Bacteria - 0; Metazoa - 736; Fungi - 347; Plants - 385; Viruses - 0; Other Eukaryot…
AT2G26870.1	2.06107	4.82618e-09	1.6974	2.61546e-12	1.12351	6.13789e-06	AT2G26870	protein_coding	NON-SPECIFIC PHOSPHOLIPASE C2 (NPC2)	non-specific phospholipase C2 (NPC2); FUNCTIONS IN: hydrolase activity, acting on ester bonds; INVOLVED IN: triglyceride biosynthetic process, phospholipid biosynthetic process; LOCATED IN: endomembrane system; EXPRESSED IN: 17 plant structures; EXPRESSED DURING: 12 growth stages; CONTAINS InterPro DOMAIN/s: Phosphoesterase (InterPro:IPR007312); BEST Arabidopsis thaliana protein match is: non-spe…
AT1G02770.1	2.05091	5.16704e-06	3.93186	0.000212649	1.4518	0.00187821	AT1G02770	protein_coding		Protein of unknown function (DUF626); CONTAINS InterPro DOMAIN/s: Protein of unknown function DUF626, Arabidopsis thaliana (InterPro:IPR006462); BEST Arabidopsis thaliana protein match is: Protein of unknown function (DUF626) (TAIR:AT1G19060.1); Has 209 Blast hits to 208 proteins in 2 species: Archae - 0; Bacteria - 0; Metazoa - 0; Fungi - 0; Plants - 209; Viruses - 0; Other Eukaryotes - 0 (sourc…
AT4G36220.1	2.05024	6.16163e-08	1.218	0.00289457	1.60942	0.000100064	AT4G36220	protein_coding	FERULIC ACID 5-HYDROXYLASE 1 (FAH1); (CYP84A1)	encodes ferulate 5-hydroxylase (F5H). Involved in lignin biosynthesis.
AT4G09610.1	2.04891	0.00158341	2.24257	0.00109317	2.53545	3.64031e-09	AT4G09610	protein_coding	GAST1 PROTEIN HOMOLOG 2 (GASA2)	GAST1 protein homolog 2 (GASA2); FUNCTIONS IN: molecular_function unknown; INVOLVED IN: response to gibberellin stimulus; LOCATED IN: endomembrane system; CONTAINS InterPro DOMAIN/s: Gibberellin regulated protein (InterPro:IPR003854); BEST Arabidopsis thaliana protein match is: GAST1 protein homolog 3 (TAIR:AT4G09600.1); Has 469 Blast hits to 469 proteins in 44 species: Archae - 0; Bacteria - 0; …
AT5G65575.1	2.04891	0.00158276	1.7291	0.000148577	0.767441	0.0222338	AT5G65575	other_rna		Potential natural antisense gene, locus overlaps with AT5G65580
AT3G15580.1	2.04795	0	1.90505	1.07014e-12	0.748415	5.82325e-12	AT3G15580	protein_coding	AUTOPHAGY 8I (ATG8I);AUTOPHAGY 8H (APG8H)	Encodes APG8, a component of autophagy conjugation pathway. Delivered to the lumens of vacuole under nitrogen-starvation condition.
AT4G10050.1	2.04258	5.18027e-07	0.685185	0.0275478	0.658793	0.0474401	AT4G10050	protein_coding		esterase/lipase/thioesterase family protein; FUNCTIONS IN: hydrolase activity; LOCATED IN: vacuole; EXPRESSED IN: 23 plant structures; EXPRESSED DURING: 13 growth stages; CONTAINS InterPro DOMAIN/s: Alpha/beta hydrolase fold-1 (InterPro:IPR000073), Protein phosphatase methylesterase, eukaryotic (InterPro:IPR016812); Has 30201 Blast hits to 17322 proteins in 780 species: Archae - 12; Bacteria - 13…
AT5G20960.2	2.0362	1.28116e-07	2.91791	2.09482e-05	2.03358	3.95815e-08	AT5G20960	protein_coding	ARABIDOPSIS THALIANA ALDEHYDE OXIDASE 1 (AtAO1);ALDEHYDE OXIDASE ALPHA (AOalpha);ARABIDOPSIS THALIANA ALDEHYDE OXIDASE 1 (AT-AO1); (ATAO);ALDEHYDE OXIDASE 1 (AO1);ALDEHYDE OXIDASE 1 (AAO1)	Encodes aldehyde oxidase AA01.
AT1G60620.1	2.02854	1.18925e-11	1.14569	3.22477e-05	0.776638	0.00204238	AT1G60620	protein_coding	RNA POLYMERASE I SUBUNIT 43 (RPAC43);RNA POLYMERASE I SUBUNIT 43 (ATRPAC43)	RNA polymerase I subunit 43 (RPAC43); FUNCTIONS IN: DNA-directed RNA polymerase activity, protein dimerization activity, DNA binding; INVOLVED IN: transcription; EXPRESSED IN: 11 plant structures; EXPRESSED DURING: 4 anthesis, C globular stage, petal differentiation and expansion stage, E expanded cotyledon stage, D bilateral stage; CONTAINS InterPro DOMAIN/s: DNA-directed RNA polymerase, insert …
AT4G04810.1	2.02262	7.05301e-06	1.90378	8.27981e-05	1.51004	4.03279e-05	AT4G04810	protein_coding	METHIONINE SULFOXIDE REDUCTASE B4 (ATMSRB4);METHIONINE SULFOXIDE REDUCTASE B4 (MSRB4)	methionine sulfoxide reductase B4 (MSRB4); FUNCTIONS IN: peptide-methionine-(S)-S-oxide reductase activity; INVOLVED IN: oxidation reduction; LOCATED IN: cytosol; EXPRESSED IN: root; CONTAINS InterPro DOMAIN/s: Methionine sulphoxide reductase B (InterPro:IPR002579), Mss4-like (InterPro:IPR011057); BEST Arabidopsis thaliana protein match is: methionine sulfoxide reductase B5 (TAIR:AT4G04830.1); Ha…
AT3G61980.1	2.01766	1.36918e-06	1.53754	7.95147e-05	1.17192	0.000163917	AT3G61980	protein_coding		serine protease inhibitor, Kazal-type family protein; FUNCTIONS IN: serine-type endopeptidase inhibitor activity; INVOLVED IN: biological_process unknown; LOCATED IN: plasma membrane, anchored to membrane; EXPRESSED IN: 24 plant structures; EXPRESSED DURING: 15 growth stages; CONTAINS InterPro DOMAIN/s: Proteinase inhibitor I1, Kazal (InterPro:IPR002350); BEST Arabidopsis thaliana protein match i…
AT1G79950.1	2.01677	2.04808e-11	0.63352	0.00841879	0.700617	0.000890198	AT1G79950	protein_coding		RAD3-like DNA-binding helicase protein; FUNCTIONS IN: in 6 functions; INVOLVED IN: regulation of transcription, DNA-dependent, nucleobase, nucleoside, nucleotide and nucleic acid metabolic process; LOCATED IN: mitochondrion; EXPRESSED IN: 25 plant structures; EXPRESSED DURING: 15 growth stages; CONTAINS InterPro DOMAIN/s: DEAD2 (InterPro:IPR010614), DEAD-like helicase, N-terminal (InterPro:IPR014…
AT1G48530.1	2.01604	1.44733e-07	9.76487	0	1.82191	6.95883e-14	AT1G48530	protein_coding		CONTAINS InterPro DOMAIN/s: Proteasome Inhibitor PI31 (InterPro:IPR021625); BEST Arabidopsis thaliana protein match is: proteasome inhibitor-related (TAIR:AT3G53970.2); Has 43 Blast hits to 43 proteins in 18 species: Archae - 0; Bacteria - 0; Metazoa - 11; Fungi - 0; Plants - 32; Viruses - 0; Other Eukaryotes - 0 (source: NCBI BLink).
AT3G04930.1	2.00992	1.87312e-08	1.81514	8.49346e-13	0.623807	0.00264492	AT3G04930	protein_coding		DNA-binding storekeeper protein-related transcriptional regulator; CONTAINS InterPro DOMAIN/s: Protein of unknown function DUF573 (InterPro:IPR007592); BEST Arabidopsis thaliana protein match is: DNA-binding storekeeper protein-related transcriptional regulator (TAIR:AT5G28040.1); Has 345 Blast hits to 341 proteins in 46 species: Archae - 1; Bacteria - 21; Metazoa - 25; Fungi - 5; Plants - 268; V…
AT2G04940.1	2.00078	0	1.2934	1.4241e-12	1.08736	1.27417e-11	AT2G04940	protein_coding		scramblase-related; FUNCTIONS IN: molecular_function unknown; INVOLVED IN: biological_process unknown; LOCATED IN: mitochondrion, plastid; EXPRESSED IN: 24 plant structures; EXPRESSED DURING: 15 growth stages; CONTAINS InterPro DOMAIN/s: Scramblase (InterPro:IPR005552); Has 427 Blast hits to 416 proteins in 142 species: Archae - 0; Bacteria - 29; Metazoa - 228; Fungi - 113; Plants - 38; Viruses -…
AT5G59700.1	2	0.000961174	2.91754	3.47262e-05	1.27422	0.00149681	AT5G59700	protein_coding		Protein kinase superfamily protein; FUNCTIONS IN: kinase activity; INVOLVED IN: protein amino acid phosphorylation; LOCATED IN: plasma membrane; EXPRESSED IN: 8 plant structures; EXPRESSED DURING: 4 anthesis, petal differentiation and expansion stage; CONTAINS InterPro DOMAIN/s: Protein kinase, ATP binding site (InterPro:IPR017441), Malectin/receptor-like protein kinase (InterPro:IPR021720), Prot…
AT4G00030.1	2	0.00638549	1.93177	1.06472e-05	0.804015	0.00285929	AT4G00030	protein_coding		Plastid-lipid associated protein PAP / fibrillin family protein; FUNCTIONS IN: structural molecule activity; INVOLVED IN: biological_process unknown; LOCATED IN: chloroplast; EXPRESSED IN: 17 plant structures; EXPRESSED DURING: 9 growth stages; CONTAINS InterPro DOMAIN/s: Plastid lipid-associated protein/fibrillin (InterPro:IPR006843); Has 184 Blast hits to 184 proteins in 36 species: Archae - 0;…
AT2G32550.1	1.99377	0.0167231	7.25739	0.0014444	4.40939	0.000407025	AT2G32550	protein_coding		Cell differentiation, Rcd1-like protein; CONTAINS InterPro DOMAIN/s: Cell differentiation, Rcd1-like (InterPro:IPR007216); BEST Arabidopsis thaliana protein match is: Cell differentiation, Rcd1-like protein (TAIR:AT5G12980.1); Has 472 Blast hits to 471 proteins in 203 species: Archae - 0; Bacteria - 0; Metazoa - 156; Fungi - 133; Plants - 100; Viruses - 0; Other Eukaryotes - 83 (source: NCBI BLin…
AT5G02800.1	1.99109	1.82381e-06	1.23124	0.00107457	1.29123	0.023942	AT5G02800	protein_coding	CDG1-LIKE 1 (CDL1)	Encodes CDL1, a homolog of CDG1. CDL1 positively regulates brassinosteroid signaling and plant growth.
AT1G12330.1	1.98452	4.34915e-12	0.968811	0.000343269	1.57005	2.28055e-09	AT1G12330	protein_coding		unknown protein; INVOLVED IN: biological_process unknown; LOCATED IN: chloroplast; EXPRESSED IN: 21 plant structures; EXPRESSED DURING: 12 growth stages; BEST Arabidopsis thaliana protein match is: unknown protein (TAIR:AT5G12900.1); Has 249 Blast hits to 249 proteins in 27 species: Archae - 0; Bacteria - 0; Metazoa - 7; Fungi - 14; Plants - 217; Viruses - 0; Other Eukaryotes - 11 (source: NCBI B…
AT5G66730.1	1.98254	7.07604e-12	1.82964	4.61094e-13	0.954407	5.45772e-08	AT5G66730	protein_coding	INDETERMINATE DOMAIN 1 (IDD1);ENHYDROUS (ENY)	C2H2-like zinc finger protein; FUNCTIONS IN: sequence-specific DNA binding transcription factor activity, zinc ion binding, nucleic acid binding; INVOLVED IN: regulation of transcription; LOCATED IN: intracellular; EXPRESSED IN: 22 plant structures; EXPRESSED DURING: 13 growth stages; CONTAINS InterPro DOMAIN/s: Zinc finger, C2H2-like (InterPro:IPR015880), Zinc finger, C2H2-type (InterPro:IPR0070…
AT4G14660.1	1.98002	3.46517e-13	1.4117	2.79173e-12	0.909837	0.00313825	AT4G14660	protein_coding	(NRPE7)	Non-catalytic subunit specific to DNA-directed RNA polymerase V; homologous to budding yeast RPB7
AT2G33770.1	1.96582	0	1.16889	0	1.02632	2.12579e-12	AT2G33770	protein_coding	PHOSPHATE 2 (PHO2);UBIQUITIN-CONJUGATING ENZYME 24 (UBC24);UBIQUITIN-CONJUGATING ENZYME 24 (ATUBC24)	Encodes a ubiquitin-conjugating E2 enzyme. UBC24 mRNA accumulation is suppressed by miR399f, miR399b and miR399c. Involved in phosphate starvation response.
AT5G58490.1	1.96456	0	0.763324	5.00038e-12	0.717127	2.4847e-10	AT5G58490	protein_coding		NAD(P)-binding Rossmann-fold superfamily protein; FUNCTIONS IN: coenzyme binding, binding, cinnamoyl-CoA reductase activity, catalytic activity; INVOLVED IN: lignin biosynthetic process, cellular metabolic process, metabolic process; LOCATED IN: cellular_component unknown; EXPRESSED IN: 24 plant structures; EXPRESSED DURING: 15 growth stages; CONTAINS InterPro DOMAIN/s: NAD-dependent epimerase/de…
AT4G27460.1	1.9627	3.14128e-09	1.88634	0.00224289	2.00069	2.7075e-12	AT4G27460	protein_coding	CBS DOMAIN CONTAINING PROTEIN 5 (CBSX5)	Cystathionine beta-synthase (CBS) family protein; CONTAINS InterPro DOMAIN/s: Cystathionine beta-synthase, core (InterPro:IPR000644); BEST Arabidopsis thaliana protein match is: CBS domain-containing protein (TAIR:AT5G53750.1); Has 145 Blast hits to 145 proteins in 17 species: Archae - 0; Bacteria - 0; Metazoa - 1; Fungi - 0; Plants - 144; Viruses - 0; Other Eukaryotes - 0 (source: NCBI BLink).
AT5G57550.1	1.9622	1.47691e-05	2.24131	1.44797e-06	1.63312	0	AT5G57550	protein_coding	XYLOGLUCAN ENDOTRANSGLUCOSYLASE/HYDROLASE 25 (XTH25);XYLOGLUCAN ENDOTRANSGLYCOSYLASE 3 (XTR3)	xyloglucan endotransglycosylase-related protein (XTR3)
AT1G78010.1	1.95909	1.26959e-08	2.55138	4.67255e-08	0.936053	0.0245912	AT1G78010	protein_coding		tRNA modification GTPase, putative; FUNCTIONS IN: GTP binding, GTPase activity; INVOLVED IN: small GTPase mediated signal transduction, tRNA modification; LOCATED IN: intracellular; EXPRESSED IN: 23 plant structures; EXPRESSED DURING: 13 growth stages; CONTAINS InterPro DOMAIN/s: Small GTP-binding protein (InterPro:IPR005225), Ras GTPase (InterPro:IPR001806), tRNA modification GTPase TrmE (InterP…
AT5G42650.1	1.9558	2.64673e-08	0.984656	2.77036e-06	1.73493	9.86642e-11	AT5G42650	protein_coding	CYTOCHROME P450 74A (CYP74A);ALLENE OXIDE SYNTHASE (AOS);DELAYED DEHISCENCE 2 (DDE2)	Encodes a member of the cytochrome p450 CYP74 gene family that functions as an allene oxide synthase. This enzyme catalyzes dehydration of the hydroperoxide to an unstable allene oxide in the JA biosynthetic pathway. It shows a dual catalytic activity, the major one being a 13-AOS but also expressing a 9-AOS activity.
AT3G46540.1	1.95553	6.83945e-11	1.59033	2.20079e-09	1.1258	1.72882e-05	AT3G46540	protein_coding		ENTH/VHS family protein; FUNCTIONS IN: binding; INVOLVED IN: biological_process unknown; LOCATED IN: cellular_component unknown; EXPRESSED IN: 22 plant structures; EXPRESSED DURING: 13 growth stages; CONTAINS InterPro DOMAIN/s: Epsin, N-terminal (InterPro:IPR001026), Epsin-like, N-terminal (InterPro:IPR013809), ENTH/VHS (InterPro:IPR008942); BEST Arabidopsis thaliana protein match is: ENTH/VHS fa…
AT1G74780.1	1.94615	0.000581544	1.95211	8.42663e-08	1.50839	0.00281809	AT1G74780	protein_coding		Nodulin-like / Major Facilitator Superfamily protein; INVOLVED IN: transmembrane transport; LOCATED IN: endomembrane system; EXPRESSED IN: 24 plant structures; EXPRESSED DURING: 15 growth stages; CONTAINS InterPro DOMAIN/s: Nodulin-like (InterPro:IPR010658), Major facilitator superfamily MFS-1 (InterPro:IPR011701), Major facilitator superfamily, general substrate transporter (InterPro:IPR016196);…
AT5G07990.1	1.94278	1.30929e-10	8.633	2.02312e-08	1.70247	0.000288346	AT5G07990	protein_coding	CYTOCHROME P450 75B1 (CYP75B1); (D501);TRANSPARENT TESTA 7 (TT7)	Required for flavonoid 3' hydroxylase activity. Enzyme abundance relative to CHS determines Quercetin/Kaempferol metabolite ratio.
AT3G29280.1	1.94278	1.30867e-10	1.3765	3.24877e-08	0.890498	0.000655035	AT3G29280	protein_coding		unknown protein; Has 24 Blast hits to 24 proteins in 9 species: Archae - 0; Bacteria - 0; Metazoa - 0; Fungi - 0; Plants - 24; Viruses - 0; Other Eukaryotes - 0 (source: NCBI BLink).
AT4G11110.1	1.93426	2.15815e-11	2.55725	3.19986e-13	0.936452	1.8243e-06	AT4G11110	protein_coding	SPA1-RELATED 2 (SPA2)	Encodes a member of the SPA (suppressor of phyA-105) protein family (SPA1-SPA4). SPA proteins contain an N-terminal serine/threonine kinase-like motif followed by a coiled-coil structure and a C-terminal WD-repeat domain. SPA proteins function redundantly in suppressing photomorphogenesis in dark- and light-grown seedlings. SPA2 primarily regulates seedling development in darkness and has little …
AT1G56600.1	1.9321	0.00386307	1.07346	0.0136641	2.22985	6.50775e-09	AT1G56600	protein_coding	GALACTINOL SYNTHASE 2 (GolS2);GALACTINOL SYNTHASE 2 (AtGolS2)	GolS2 is a galactinol synthase that catalyzes the formation of galactinol from UDP-galactose and myo-inositol. GolS2 transcript levels rise in response to methyl viologen, an oxidative damage-inducing agent. Plants over-expressing GolS2 have increased tolerance to salt, chilling, and high-light stress.
AT5G58980.1	1.93029	5.52027e-05	2.5615	4.23657e-06	0.825395	0.0338912	AT5G58980	protein_coding		Neutral/alkaline non-lysosomal ceramidase; FUNCTIONS IN: ceramidase activity; INVOLVED IN: biological_process unknown; LOCATED IN: endomembrane system; EXPRESSED IN: 22 plant structures; EXPRESSED DURING: 13 growth stages; CONTAINS InterPro DOMAIN/s: Neutral/alkaline nonlysosomal ceramidase (InterPro:IPR006823); BEST Arabidopsis thaliana protein match is: Neutral/alkaline non-lysosomal ceramidase…
AT5G66110.1	1.9163	1.28762e-12	2.20738	6.39219e-13	2.7812	0	AT5G66110	protein_coding	HEAVY METAL ASSOCIATED ISOPRENYLATED PLANT PROTEIN 27 (HIPP27)	Heavy metal transport/detoxification superfamily protein ; FUNCTIONS IN: metal ion binding; INVOLVED IN: metal ion transport; LOCATED IN: plasma membrane; EXPRESSED IN: cultured cell, leaf; EXPRESSED DURING: LP.04 four leaves visible; CONTAINS InterPro DOMAIN/s: Heavy metal transport/detoxification protein (InterPro:IPR006121); BEST Arabidopsis thaliana protein match is: farnesylated protein 6 (T…
AT1G46768.1	1.90822	4.36729e-11	2.90202	8.10601e-07	1.76985	9.15211e-13	AT1G46768	protein_coding	RELATED TO AP2 1 (RAP2.1)	encodes a member of the DREB subfamily A-5 of ERF/AP2 transcription factor family (RAP2.1). The protein contains one AP2 domain. There are 16 members in this subfamily including RAP2.9 and RAP2.10.
AT5G27740.1	1.90423	1.30413e-09	0.785049	0.000121395	0.709295	0.00402695	AT5G27740	protein_coding	REPLICATION FACTOR C 3 (RFC3);EMBRYO DEFECTIVE 161 (EMB161);EMBRYO DEFECTIVE 2775 (EMB2775);EMBRYO DEFECTIVE 251 (EMB251)	A locus involved in embryogenesis. Mutations in this locus result in embryo lethality.
AT5G55460.1	1.89691	0.0259765	7.62936	0.000184181	2.89308	0.00412872	AT5G55460	protein_coding		Bifunctional inhibitor/lipid-transfer protein/seed storage 2S albumin superfamily protein; FUNCTIONS IN: lipid binding; INVOLVED IN: lipid transport; LOCATED IN: endomembrane system; CONTAINS InterPro DOMAIN/s: Bifunctional inhibitor/plant lipid transfer protein/seed storage (InterPro:IPR016140), Plant lipid transfer protein/seed storage/trypsin-alpha amylase inhibitor (InterPro:IPR003612); BEST …
AT5G04500.1	1.89691	0.0259847	8.01681	1.14651e-05	1.3823	0.00162007	AT5G04500	protein_coding		a member of the Glycosyltransferase Family 64 (according to CAZy Database)
AT1G11760.1	1.88797	3.22692e-07	0.724893	0.00972092	0.907389	0.00269687	AT1G11760	protein_coding	(MED32)	MED32; Has 41 Blast hits to 40 proteins in 14 species: Archae - 0; Bacteria - 0; Metazoa - 0; Fungi - 0; Plants - 41; Viruses - 0; Other Eukaryotes - 0 (source: NCBI BLink).
AT2G45510.1	1.88343	3.0884e-12	1.34491	1.59249e-12	2.62477	0	AT2G45510	protein_coding	CYTOCHROME P450, FAMILY 704, SUBFAMILY A, POLYPEPTIDE 2 (CYP704A2)	member of CYP704A
AT3G16190.1	1.87625	1.68009e-12	0.820593	4.24088e-12	1.46156	0	AT3G16190	protein_coding		Isochorismatase family protein; FUNCTIONS IN: catalytic activity; INVOLVED IN: metabolic process; LOCATED IN: cellular_component unknown; EXPRESSED IN: 23 plant structures; EXPRESSED DURING: 14 growth stages; CONTAINS InterPro DOMAIN/s: Isochorismatase-like (InterPro:IPR000868); BEST Arabidopsis thaliana protein match is: nicotinamidase 2 (TAIR:AT5G23230.1); Has 6935 Blast hits to 6933 proteins i…
AT3G19660.1	1.86963	4.88412e-06	1.11238	0.00144542	2.15385	3.63792e-09	AT3G19660	protein_coding		unknown protein; Has 16 Blast hits to 16 proteins in 6 species: Archae - 0; Bacteria - 0; Metazoa - 0; Fungi - 0; Plants - 16; Viruses - 0; Other Eukaryotes - 0 (source: NCBI BLink).
AT4G33620.1	1.86963	4.88266e-06	1.46664	7.77778e-06	1.30236	0.000127026	AT4G33620	protein_coding		Cysteine proteinases superfamily protein; FUNCTIONS IN: cysteine-type peptidase activity; INVOLVED IN: proteolysis; LOCATED IN: cellular_component unknown; CONTAINS InterPro DOMAIN/s: Peptidase C48, SUMO/Sentrin/Ubl1 (InterPro:IPR003653); BEST Arabidopsis thaliana protein match is: Cysteine proteinases superfamily protein (TAIR:AT1G09730.2); Has 1439 Blast hits to 1292 proteins in 201 species: Ar…
AT1G13740.1	1.86759	0	1.60997	1.53133e-12	1.11657	2.61136e-12	AT1G13740	protein_coding	ABI FIVE BINDING PROTEIN 2 (AFP2)	Encodes a member of a small plant-specific gene family whose members interact with ABI5 and appear to be involved in mediating stress responses. AFP2 mutants affect a number of ABA mediated processes such as germination and response to osmotic and sugar stress. AFP2 nuclear localization is stress dependent.
AT3G22490.1	1.85626	1.22231e-05	4.75298	0.000142381	3.43776	6.36935e-10	AT3G22490	protein_coding		Seed maturation protein; CONTAINS InterPro DOMAIN/s: Seed maturation protein (InterPro:IPR007011); BEST Arabidopsis thaliana protein match is: Seed maturation protein (TAIR:AT3G22500.1); Has 198 Blast hits to 183 proteins in 40 species: Archae - 2; Bacteria - 41; Metazoa - 7; Fungi - 0; Plants - 144; Viruses - 3; Other Eukaryotes - 1 (source: NCBI BLink).
AT5G44260.1	1.85424	2.22273e-14	3.29123	5.28922e-12	0.959624	0.0356066	AT5G44260	protein_coding	ATTZF5, TANDEM CCCH ZINC FINGER PROTEIN 5, TZF5	Zinc finger C-x8-C-x5-C-x3-H type family protein; CONTAINS InterPro DOMAIN/s: Zinc finger, CCCH-type (InterPro:IPR000571); BEST Arabidopsis thaliana protein match is: Zinc finger C-x8-C-x5-C-x3-H type family protein (TAIR:AT1G03790.1); Has 1182 Blast hits to 968 proteins in 143 species: Archae - 0; Bacteria - 0; Metazoa - 415; Fungi - 15; Plants - 396; Viruses - 3; Other Eukaryotes - 353 (source:…
AT5G03140.1	1.85244	0.0154881	1.01326	0.0108461	3.8437	0.00040765	AT5G03140	protein_coding		Concanavalin A-like lectin protein kinase family protein; FUNCTIONS IN: carbohydrate binding, kinase activity; INVOLVED IN: protein amino acid phosphorylation; LOCATED IN: endomembrane system; EXPRESSED IN: 19 plant structures; EXPRESSED DURING: 13 growth stages; CONTAINS InterPro DOMAIN/s: Legume lectin, beta chain (InterPro:IPR001220), Protein kinase, ATP binding site (InterPro:IPR017441), Seri…
AT1G44800.1	1.8466	0	1.80237	6.58566e-13	1.52742	0	AT1G44800	protein_coding	SILIQUES ARE RED 1 (SIAR1)	Encodes Siliques Are Red 1 (SIAR1). Functions as a bidirectional amino acid transporter that is crucial for the amino acid homeostasis of siliques. Member of nodulin MtN21-like transporter family.
AT5G08500.1	1.83007	4.62023e-14	1.94759	0	0.702995	6.76136e-05	AT5G08500	protein_coding		Transmembrane CLPTM1 family protein; CONTAINS InterPro DOMAIN/s: Cleft lip and palate transmembrane 1 (InterPro:IPR008429); BEST Arabidopsis thaliana protein match is: Transmembrane CLPTM1 family protein (TAIR:AT5G23575.1); Has 489 Blast hits to 489 proteins in 171 species: Archae - 0; Bacteria - 0; Metazoa - 235; Fungi - 77; Plants - 58; Viruses - 0; Other Eukaryotes - 119 (source: NCBI BLink).
AT5G55370.1	1.822	3.55979e-10	3.36489	8.17414e-09	1.3021	8.61428e-10	AT5G55370	protein_coding		MBOAT (membrane bound O-acyl transferase) family protein; CONTAINS InterPro DOMAIN/s: Wax synthase (InterPro:IPR017088); BEST Arabidopsis thaliana protein match is: MBOAT (membrane bound O-acyl transferase) family protein (TAIR:AT5G55380.1); Has 1807 Blast hits to 1807 proteins in 277 species: Archae - 0; Bacteria - 0; Metazoa - 736; Fungi - 347; Plants - 385; Viruses - 0; Other Eukaryotes - 339 …
AT1G59900.1	1.81955	4.86566e-12	2.12494	9.43254e-13	0.65131	3.50512e-05	AT1G59900	protein_coding	PYRUVATE DEHYDROGENASE COMPLEX E1 ALPHA SUBUNIT (AT-E1 ALPHA);PYRUVATE DEHYDROGENASE COMPLEX E1 ALPHA SUBUNIT (E1 ALPHA)	encodes the e1 alpha subunit of the pyruvate dehydrogenase complex (PDC)
AT3G22750.1	1.81828	4.68887e-05	2.93177	1.41534e-06	1.47939	1.82133e-07	AT3G22750	protein_coding		Protein kinase superfamily protein; FUNCTIONS IN: protein serine/threonine kinase activity, protein kinase activity, kinase activity, ATP binding; INVOLVED IN: protein amino acid phosphorylation; LOCATED IN: plasma membrane; EXPRESSED IN: 13 plant structures; EXPRESSED DURING: L mature pollen stage, M germinated pollen stage, LP.04 four leaves visible, 4 anthesis, petal differentiation and expans…
AT5G60220.1	1.81828	4.6901e-05	4.15458	0.000212875	1.39577	4.80385e-07	AT5G60220	protein_coding	TETRASPANIN4 (TET4)	Member of TETRASPANIN family
AT2G45920.1	1.81753	0	0.658788	2.68559e-05	1.58299	0	AT2G45920	protein_coding		U-box domain-containing protein; FUNCTIONS IN: ubiquitin-protein ligase activity; INVOLVED IN: protein ubiquitination; LOCATED IN: ubiquitin ligase complex; EXPRESSED IN: 19 plant structures; EXPRESSED DURING: 7 growth stages; CONTAINS InterPro DOMAIN/s: U box domain (InterPro:IPR003613); BEST Arabidopsis thaliana protein match is: RING/U-box superfamily protein (TAIR:AT3G61390.2); Has 35333 Blas…
AT4G24210.1	1.81259	6.34951e-07	1.18658	0.00508772	0.982459	0.0147463	AT4G24210	protein_coding	SLEEPY1 (SLY1)	F-box protein that is involved in GA signaling. Regulates seed germination. Component of E3 ubiquitin complex. Interacts with DELLA proteins.
AT3G51860.1	1.79794	1.38293e-12	2.66452	4.35535e-11	1.7938	0	AT3G51860	protein_coding	(ATCAX3);CATION EXCHANGER 3 (CAX3); (ATHCX1); (CAX1-LIKE)	cation exchanger 3 (CAX3); CONTAINS InterPro DOMAIN/s: Sodium/calcium exchanger membrane region (InterPro:IPR004837), Calcium/proton exchanger superfamily (InterPro:IPR004798), Calcium/proton exchanger (InterPro:IPR004713); BEST Arabidopsis thaliana protein match is: cation exchanger 1 (TAIR:AT2G38170.1); Has 3567 Blast hits to 3405 proteins in 1022 species: Archae - 24; Bacteria - 2167; Metazoa …
AT5G54250.1	1.78176	0.00127555	3.24068	0.000220523	2.7578	0.00026551	AT5G54250	protein_coding	DEFENSE, NO DEATH 2 (DND2); (HLM1);CYCLIC NUCLEOTIDE-GATED CATION CHANNEL 4 (ATCNGC4);CYCLIC NUCLEOTIDE-GATED CATION CHANNEL 4 (CNGC4)	member of Cyclic nucleotide gated channel family, downstream component of the signaling pathways leading to HR resistance. mutant plants exhibit gene-for-gene disease resistance against avirulent Pseudomonas syringae despite the near-complete absence of the hypersensitive response (HR). Salicylic acid accumulation in dnd2 mutants is completely PAD4-independent.
AT4G19190.1	1.77285	2.83822e-09	1.00713	0.000126622	0.64701	0.00786861	AT4G19190	protein_coding		zinc knuckle (CCHC-type) family protein; FUNCTIONS IN: zinc ion binding, nucleic acid binding; INVOLVED IN: biological_process unknown; LOCATED IN: cellular_component unknown; CONTAINS InterPro DOMAIN/s: CBF1-interacting co-repressor CIR, N-terminal (InterPro:IPR019339), Zinc finger, CCHC-type (InterPro:IPR001878); Has 30201 Blast hits to 17322 proteins in 780 species: Archae - 12; Bacteria - 139…
AT5G40760.1	1.7623	0	0.621087	1.61213e-06	1.26568	0	AT5G40760	protein_coding	GLUCOSE-6-PHOSPHATE DEHYDROGENASE 6 (G6PD6)	Encodes a cytosolic glucose-6-phosphate dehydrogenase that is insensitive to reduction by DTT and whose mRNA is expressed ubiquitously.
AT5G01880.1	1.75633	1.25714e-07	5.04283	0.000142199	1.47635	8.41229e-08	AT5G01880	protein_coding		RING/U-box superfamily protein; FUNCTIONS IN: zinc ion binding; EXPRESSED IN: 10 plant structures; EXPRESSED DURING: LP.04 four leaves visible, 4 anthesis, C globular stage, petal differentiation and expansion stage; CONTAINS InterPro DOMAIN/s: Zinc finger, RING-type (InterPro:IPR001841), Zinc finger, C3HC4 RING-type (InterPro:IPR018957); BEST Arabidopsis thaliana protein match is: RING/U-box sup…
AT3G02480.1	1.75207	3.31302e-11	2.36158	0	2.02988	2.63416e-12	AT3G02480	protein_coding		Late embryogenesis abundant protein (LEA) family protein; BEST Arabidopsis thaliana protein match is: Late embryogenesis abundant protein (LEA) family protein (TAIR:AT5G38760.1); Has 213 Blast hits to 189 proteins in 38 species: Archae - 0; Bacteria - 0; Metazoa - 9; Fungi - 12; Plants - 190; Viruses - 0; Other Eukaryotes - 2 (source: NCBI BLink).
AT5G03280.1	1.74678	0	0.965544	8.13182e-13	1.1743	8.62911e-20	AT5G03280	protein_coding	ORESARA 3 (ORE3);ETHYLENE INSENSITIVE 2 (EIN2); (PIR2);CYTOKININ RESISTANT 1 (CKR1);ENHANCED RESPONSE TO ABA3 (ERA3); (ATEIN2);ORESARA 2 (ORE2)	Involved in ethylene signal transduction. Acts downstream of CTR1. Positively regulates ORE1 and negatively regulates mir164A,B,C to regulate leaf senescence. A maternally expressed imprinted gene. Mutations in ein2 block ethylene stimulation of flavonol synthesis.
AT1G75230.2	1.74223	0	2.94861	2.52776e-14	2.02956	2.5988e-12	AT1G75230	protein_coding		DNA glycosylase superfamily protein; FUNCTIONS IN: catalytic activity; INVOLVED IN: DNA repair, base-excision repair; LOCATED IN: nucleus; EXPRESSED IN: 18 plant structures; EXPRESSED DURING: 9 growth stages; CONTAINS InterPro DOMAIN/s: DNA glycosylase (InterPro:IPR011257), HhH-GPD domain (InterPro:IPR003265); BEST Arabidopsis thaliana protein match is: DNA glycosylase superfamily protein (TAIR:A…
AT1G04920.1	1.74137	0	2.19113	1.38851e-13	1.25509	0	AT1G04920	protein_coding	SUCROSE PHOSPHATE SYNTHASE 3F (SPS3F);SUCROSE PHOSPHATE SYNTHASE 3F (ATSPS3F)	Encodes a protein with putative sucrose-phosphate synthase activity.
AT1G22600.1	1.73763	0	4.47463	2.54851e-09	1.96677	0	AT1G22600	protein_coding		Late embryogenesis abundant protein (LEA) family protein; FUNCTIONS IN: molecular_function unknown; INVOLVED IN: biological_process unknown; LOCATED IN: endomembrane system; EXPRESSED IN: stem, embryo, sperm cell, hypocotyl, flower; EXPRESSED DURING: petal differentiation and expansion stage, D bilateral stage; BEST Arabidopsis thaliana protein match is: late embryogenesis abundant domain-contain…
AT5G38565.1	1.73586	0.00194166	4.07834	0.000312392	1.31972	0.00156955	AT5G38565	protein_coding		F-box/FBD-like domains containing protein; CONTAINS InterPro DOMAIN/s: F-box domain, cyclin-like (InterPro:IPR001810), FBD (InterPro:IPR013596), F-box domain, Skp2-like (InterPro:IPR022364), FBD-like (InterPro:IPR006566); BEST Arabidopsis thaliana protein match is: F-box/RNI-like superfamily protein (TAIR:AT5G38570.1); Has 1399 Blast hits to 1333 proteins in 18 species: Archae - 0; Bacteria - 0; …
AT2G17820.1	1.73586	0.00194127	2.47131	3.90558e-05	1.01954	0.0427557	AT2G17820	protein_coding	(AHK1);HISTIDINE KINASE 1 (HK1);HISTIDINE KINASE 1 (ATHK1)	Encodes a member of the histidine kinase family.
AT1G21680.1	1.73575	2.87274e-12	5.99435	0.000142277	3.40531	1.13941e-09	AT1G21680	protein_coding		DPP6 N-terminal domain-like protein; FUNCTIONS IN: molecular_function unknown; INVOLVED IN: biological_process unknown; LOCATED IN: plasma membrane, vacuole, plant-type cell wall; EXPRESSED IN: 25 plant structures; EXPRESSED DURING: 13 growth stages; CONTAINS InterPro DOMAIN/s: WD40-like Beta Propeller (InterPro:IPR011659), Six-bladed beta-propeller, TolB-like (InterPro:IPR011042); BEST Arabidops…
AT4G16150.1	1.73542	3.90337e-14	2.8589	8.38924e-13	0.840085	0.000122154	AT4G16150	protein_coding		calmodulin binding;transcription regulators; FUNCTIONS IN: calmodulin binding, transcription regulator activity; INVOLVED IN: regulation of transcription; LOCATED IN: nucleus; CONTAINS InterPro DOMAIN/s: Ankyrin repeat-containing domain (InterPro:IPR020683), CG-1 (InterPro:IPR005559), Ankyrin repeat (InterPro:IPR002110), IQ calmodulin-binding region (InterPro:IPR000048); BEST Arabidopsis thaliana…
AT2G18440.1	1.73264	3.61185e-12	1.86562	1.52526e-11	0.632005	0	AT2G18440	other_rna	GENE WITH UNSTABLE TRANSCRIPT 15 (GUT15)	Encodes a noncoding RNA, a member of an emerging class of transcripts that lack significant open reading frames and encode RNA as their final product.
AT2G18735.1	1.72784	7.82049e-13	0.706401	0.000317572	0.836753	4.01483e-07	AT2G18735	other_rna		other RNA
AT5G66780.1	1.72566	0	3.25082	1.4534e-11	1.75362	1.39765e-10	AT5G66780	protein_coding		unknown protein; Has 1807 Blast hits to 1807 proteins in 277 species: Archae - 0; Bacteria - 0; Metazoa - 736; Fungi - 347; Plants - 385; Viruses - 0; Other Eukaryotes - 339 (source: NCBI BLink).
AT1G30860.1	1.71683	0.00829974	2.98078	5.67676e-05	2.63139	6.36622e-10	AT1G30860	protein_coding		RING/U-box superfamily protein; FUNCTIONS IN: zinc ion binding; EXPRESSED IN: stem, stamen, pollen tube; EXPRESSED DURING: 4 anthesis; CONTAINS InterPro DOMAIN/s: Zinc finger, RING-type (InterPro:IPR001841); BEST Arabidopsis thaliana protein match is: RING/U-box superfamily protein (TAIR:AT2G34920.1); Has 4912 Blast hits to 4241 proteins in 362 species: Archae - 9; Bacteria - 172; Metazoa - 2090;…
AT1G03990.1	1.71683	0.00830269	7.74147	9.24665e-05	1.20597	0.00243626	AT1G03990	protein_coding		Long-chain fatty alcohol dehydrogenase family protein; FUNCTIONS IN: oxidoreductase activity, oxidoreductase activity, acting on CH-OH group of donors, FAD binding; CONTAINS InterPro DOMAIN/s: Glucose-methanol-choline oxidoreductase, N-terminal (InterPro:IPR000172), Glucose-methanol-choline oxidoreductase, C-terminal (InterPro:IPR007867), Long-chain fatty alcohol dehydrogenase (InterPro:IPR012400…
AT3G26770.1	1.7148	3.05278e-10	2.18807	2.44647e-10	1.84838	4.44746e-14	AT3G26770	protein_coding		NAD(P)-binding Rossmann-fold superfamily protein; FUNCTIONS IN: oxidoreductase activity, binding, catalytic activity; INVOLVED IN: oxidation reduction, metabolic process; EXPRESSED IN: 6 plant structures; EXPRESSED DURING: 4 anthesis, F mature embryo stage, E expanded cotyledon stage; CONTAINS InterPro DOMAIN/s: NAD(P)-binding domain (InterPro:IPR016040), Glucose/ribitol dehydrogenase (InterPro:I…
AT5G41980.1	1.71391	1.40867e-05	1.24013	0.000328732	0.694497	0.0424689	AT5G41980	protein_coding		CONTAINS InterPro DOMAIN/s: Putative harbinger transposase-derived nuclease (InterPro:IPR006912); BEST Arabidopsis thaliana protein match is: unknown protein (TAIR:AT1G43722.1); Has 1807 Blast hits to 1807 proteins in 277 species: Archae - 0; Bacteria - 0; Metazoa - 736; Fungi - 347; Plants - 385; Viruses - 0; Other Eukaryotes - 339 (source: NCBI BLink).
AT2G39980.1	1.711	5.80352e-12	4.03548	0	1.23929	2.18331e-12	AT2G39980	protein_coding		HXXXD-type acyl-transferase family protein; FUNCTIONS IN: transferase activity, transferring acyl groups other than amino-acyl groups, transferase activity; INVOLVED IN: response to karrikin; LOCATED IN: cellular_component unknown; EXPRESSED IN: 17 plant structures; EXPRESSED DURING: 10 growth stages; CONTAINS InterPro DOMAIN/s: Transferase (InterPro:IPR003480); BEST Arabidopsis thaliana protein …
AT5G24280.1	1.70671	0.000690967	1.24793	0.000124816	0.733288	0.0287233	AT5G24280	protein_coding	GAMMA-IRRADIATION AND MITOMYCIN C INDUCED 1 (GMI1)	Encodes GMI1, a structural-maintenance-of-chromosomes-hinge domain-containing protein. Involved in somatic homologous recombination.
AT5G49120.1	1.70402	5.8661e-05	8.93074	2.87374e-10	2.63649	0.000439247	AT5G49120	protein_coding		Protein of unknown function (DUF581); FUNCTIONS IN: molecular_function unknown; INVOLVED IN: biological_process unknown; LOCATED IN: chloroplast; EXPRESSED IN: 18 plant structures; EXPRESSED DURING: 7 growth stages; CONTAINS InterPro DOMAIN/s: Protein of unknown function DUF581 (InterPro:IPR007650); BEST Arabidopsis thaliana protein match is: Protein of unknown function (DUF581) (TAIR:AT1G78020.1…
AT1G11175.1	1.68429	0	3.4779	7.91449e-10	3.19942	1.31404e-11	AT1G11175	other_rna		other RNA
AT1G06690.1	1.68182	0.0353389	1.33324	0.0301629	1.33412	0.0135474	AT1G06690	protein_coding		NAD(P)-linked oxidoreductase superfamily protein; FUNCTIONS IN: oxidoreductase activity, aldo-keto reductase activity; INVOLVED IN: oxidation reduction; LOCATED IN: chloroplast thylakoid membrane, chloroplast, plastoglobule, chloroplast envelope; EXPRESSED IN: 22 plant structures; EXPRESSED DURING: 14 growth stages; CONTAINS InterPro DOMAIN/s: Aldo/keto reductase (InterPro:IPR001395), Aldo/keto r…
AT1G27461.1	1.67265	2.15018e-12	3.83087	0	0.956996	7.64241e-12	AT1G27461	protein_coding		unknown protein; Has 30201 Blast hits to 17322 proteins in 780 species: Archae - 12; Bacteria - 1396; Metazoa - 17338; Fungi - 3422; Plants - 5037; Viruses - 0; Other Eukaryotes - 2996 (source: NCBI BLink).
AT1G76720.1	1.66871	0.00174528	1.86706	0.0120743	0.967181	0.0273887	AT1G76720	protein_coding		eukaryotic translation initiation factor 2 (eIF-2) family protein; FUNCTIONS IN: GTP binding, GTPase activity, translation initiation factor activity; INVOLVED IN: translational initiation; LOCATED IN: cellular_component unknown; EXPRESSED IN: guard cell, cultured cell; CONTAINS InterPro DOMAIN/s: Small GTP-binding protein (InterPro:IPR005225), Translation elongation factor EFTu/EF1A, domain 2 (I…
AT4G16770.1	1.6651	8.49309e-08	1.61729	9.53819e-07	1.51214	2.68608e-06	AT4G16770	protein_coding		2-oxoglutarate (2OG) and Fe(II)-dependent oxygenase superfamily protein; FUNCTIONS IN: oxidoreductase activity, acting on paired donors, with incorporation or reduction of molecular oxygen, 2-oxoglutarate as one donor, and incorporation of one atom each of oxygen into both donors, oxidoreductase activity, iron ion binding; INVOLVED IN: oxidation reduction, flavonoid biosynthetic process; LOCATED …
AT3G03330.1	1.66297	3.19154e-05	0.994607	0.0255527	2.32193	3.79798e-05	AT3G03330	protein_coding		NAD(P)-binding Rossmann-fold superfamily protein; FUNCTIONS IN: oxidoreductase activity, binding, catalytic activity; INVOLVED IN: oxidation reduction, metabolic process; LOCATED IN: endoplasmic reticulum, plasma membrane; EXPRESSED IN: 25 plant structures; EXPRESSED DURING: 13 growth stages; CONTAINS InterPro DOMAIN/s: Short-chain dehydrogenase/reductase, conserved site (InterPro:IPR020904), NAD…
AT5G01950.1	1.65013	0.0124697	4.16706	0.000312515	1.81629	1.60788e-05	AT5G01950	protein_coding		Leucine-rich repeat protein kinase family protein; FUNCTIONS IN: protein serine/threonine kinase activity, kinase activity, ATP binding; INVOLVED IN: transmembrane receptor protein tyrosine kinase signaling pathway, protein amino acid phosphorylation; LOCATED IN: chloroplast, plasma membrane; EXPRESSED IN: 19 plant structures; EXPRESSED DURING: 10 growth stages; CONTAINS InterPro DOMAIN/s: Protei…
AT5G64500.1	1.64992	7.46698e-11	1.74841	0	1.03464	0.000109441	AT5G64500	protein_coding		Major facilitator superfamily protein; FUNCTIONS IN: molecular_function unknown; INVOLVED IN: transmembrane transport; LOCATED IN: membrane; EXPRESSED IN: 24 plant structures; EXPRESSED DURING: 15 growth stages; CONTAINS InterPro DOMAIN/s: Major facilitator superfamily (InterPro:IPR020846), Major facilitator superfamily MFS-1 (InterPro:IPR011701), Major facilitator superfamily, general substrate …
AT4G19700.1	1.6492	1.72343e-12	3.22328	0	1.95178	5.51003e-12	AT4G19700	protein_coding	BOTRYTIS SUSCEPTIBLE1 INTERACTOR (BOI); (ATILP);IAP-LIKE PROTEIN (ILP); (RING)	Encodes BOI (Botrytis Susceptible 1 Interactor). Has E3 ubiquitin ligase activity. Interacts with and ubiquitinates BOS1 (Botrytis Susceptible 1). It prevents caspase activation and attenuates cell death.
AT3G49725.1	1.64359	0.000132286	1.28461	0.00141466	1.26718	1.51047e-05	AT3G49725	protein_coding		GTP-binding protein, HflX; FUNCTIONS IN: GTP binding; LOCATED IN: intracellular, chloroplast; CONTAINS InterPro DOMAIN/s: GTP1/OBG (InterPro:IPR006073), GTP-binding protein, HflX (InterPro:IPR016496), GTP-binding protein, HSR1-related (InterPro:IPR002917); BEST Arabidopsis thaliana protein match is: GTP-binding protein, HflX (TAIR:AT5G57960.1); Has 11258 Blast hits to 11241 proteins in 2608 speci…
AT4G20070.1	1.64104	2.55441e-13	0.949328	4.74217e-06	2.22805	0	AT4G20070	protein_coding	ALLANTOATE AMIDOHYDROLASE (ATAAH);ALLANTOATE AMIDOHYDROLASE (AAH)	The gene encoding Arabidopsis thaliana Allantoate Amidohydrolase (AtAAH)which catalyzes the allantoate deiminase reaction (EC 3.5.3.9)is expressed in all parts of the plant being consistent with a function in purine turnover in Arabidopsis.
AT2G46040.1	1.63587	7.92602e-05	1.14153	0.00303017	0.719892	0.00131818	AT2G46040	protein_coding		ARID/BRIGHT DNA-binding domain;ELM2 domain protein; FUNCTIONS IN: DNA binding; INVOLVED IN: biological_process unknown; LOCATED IN: intracellular; EXPRESSED IN: sperm cell, male gametophyte, cultured cell, seed, pollen tube; EXPRESSED DURING: M germinated pollen stage, E expanded cotyledon stage; CONTAINS InterPro DOMAIN/s: ELM2 (InterPro:IPR000949), ARID/BRIGHT DNA-binding domain (InterPro:IPR00…
AT2G28350.1	1.63538	5.90595e-09	1.96651	2.28207e-12	0.814814	2.51671e-05	AT2G28350	protein_coding	AUXIN RESPONSE FACTOR 10 (ARF10)	Involved in root cap cell differentiation.
AT1G23070.1	1.62507	0	3.20717	1.00911e-12	1.71779	2.47083e-12	AT1G23070	protein_coding		Protein of unknown function (DUF300); CONTAINS InterPro DOMAIN/s: Protein of unknown function DUF300 (InterPro:IPR005178); BEST Arabidopsis thaliana protein match is: Protein of unknown function (DUF300) (TAIR:AT4G38360.2); Has 840 Blast hits to 837 proteins in 189 species: Archae - 0; Bacteria - 0; Metazoa - 286; Fungi - 190; Plants - 245; Viruses - 0; Other Eukaryotes - 119 (source: NCBI BLink).
AT5G61820.1	1.61486	5.42755e-12	1.62871	3.03169e-12	2.23801	0	AT5G61820	protein_coding		FUNCTIONS IN: molecular_function unknown; INVOLVED IN: biological_process unknown; LOCATED IN: vacuole; EXPRESSED IN: 24 plant structures; EXPRESSED DURING: 15 growth stages; CONTAINS InterPro DOMAIN/s: Stress up-regulated Nod 19 (InterPro:IPR011692); Has 30201 Blast hits to 17322 proteins in 780 species: Archae - 12; Bacteria - 1396; Metazoa - 17338; Fungi - 3422; Plants - 5037; Viruses - 0; Oth…
AT2G21720.1	1.61429	1.16723e-12	4.51194	4.56834e-09	0.653139	9.657e-12	AT2G21720	protein_coding		Plant protein of unknown function (DUF639); CONTAINS InterPro DOMAIN/s: Protein of unknown function DUF639 (InterPro:IPR006927); BEST Arabidopsis thaliana protein match is: Plant protein of unknown function (DUF639) (TAIR:AT5G23390.1); Has 146 Blast hits to 143 proteins in 14 species: Archae - 0; Bacteria - 4; Metazoa - 0; Fungi - 0; Plants - 142; Viruses - 0; Other Eukaryotes - 0 (source: NCBI B…
AT3G19990.1	1.61341	0	0.668137	6.32553e-05	1.27637	6.32923e-13	AT3G19990	protein_coding		unknown protein; INVOLVED IN: biological_process unknown; LOCATED IN: chloroplast stroma, chloroplast; EXPRESSED IN: 23 plant structures; EXPRESSED DURING: 13 growth stages; Has 118 Blast hits to 118 proteins in 41 species: Archae - 0; Bacteria - 42; Metazoa - 0; Fungi - 0; Plants - 56; Viruses - 0; Other Eukaryotes - 20 (source: NCBI BLink).
AT4G34480.1	1.61204	1.97089e-11	1.45467	3.29388e-08	2.41885	3.64197e-09	AT4G34480	protein_coding		O-Glycosyl hydrolases family 17 protein; FUNCTIONS IN: cation binding, hydrolase activity, hydrolyzing O-glycosyl compounds, catalytic activity; INVOLVED IN: carbohydrate metabolic process; LOCATED IN: endomembrane system; EXPRESSED IN: 22 plant structures; EXPRESSED DURING: 13 growth stages; CONTAINS InterPro DOMAIN/s: X8 (InterPro:IPR012946), Glycoside hydrolase, catalytic core (InterPro:IPR017…
AT4G21680.1	1.61079	0.000332146	3.62727	0.00021266	1.4098	0.00241089	AT4G21680	protein_coding	NITRATE TRANSPORTER 1.8 (NRT1.8)	Encodes a nitrate transporter (NRT1.8). Functions in nitrate removal from the xylem sap. Mediates cadmium tolerance.
AT3G15280.1	1.61079	0.000332223	2.75221	1.4826e-07	1.34425	1.17102e-08	AT3G15280	protein_coding		unknown protein; FUNCTIONS IN: molecular_function unknown; LOCATED IN: mitochondrion; EXPRESSED IN: 8 plant structures; EXPRESSED DURING: L mature pollen stage, 4 anthesis, petal differentiation and expansion stage; Has 36 Blast hits to 36 proteins in 15 species: Archae - 0; Bacteria - 0; Metazoa - 1; Fungi - 2; Plants - 33; Viruses - 0; Other Eukaryotes - 0 (source: NCBI BLink).
AT3G11050.1	1.61074	0	1.93354	8.96626e-13	3.44407	0	AT3G11050	protein_coding	FERRITIN 2 (ATFER2);FERRITIN 2 (FER2)	ferritin 2 (FER2); FUNCTIONS IN: oxidoreductase activity, ferric iron binding, binding, transition metal ion binding; INVOLVED IN: response to oxidative stress, cellular iron ion homeostasis, response to abscisic acid stimulus, iron ion transport; LOCATED IN: chloroplast; EXPRESSED IN: 12 plant structures; EXPRESSED DURING: 7 growth stages; CONTAINS InterPro DOMAIN/s: Ferritin, N-terminal (InterP…
AT5G48590.1	1.60226	9.1959e-06	1.63904	4.39831e-09	0.594814	0.0306704	AT5G48590	protein_coding		Protein of unknown function (DUF760); FUNCTIONS IN: molecular_function unknown; INVOLVED IN: biological_process unknown; LOCATED IN: chloroplast; EXPRESSED IN: 22 plant structures; EXPRESSED DURING: 13 growth stages; CONTAINS InterPro DOMAIN/s: Protein of unknown function DUF760 (InterPro:IPR008479); BEST Arabidopsis thaliana protein match is: Protein of unknown function (DUF760) (TAIR:AT3G07310.…
AT3G48560.1	1.5989	0	2.48981	0	0.751776	1.85659e-05	AT3G48560	protein_coding	IMIDAZOLE RESISTANT 1 (IMR1);TRIAZOLOPYRIMIDINE RESISTANT 5 (TZP5);CHLORSULFURON/IMIDAZOLINONE RESISTANT 1 (CSR1);ACETOLACTATE SYNTHASE (ALS);ACETOHYDROXY ACID SYNTHASE (AHAS)	Catalyzes the formation of acetolactate from pyruvate, the first step in valine and isoleucine biosynthesis. Requires FAD, thiamine pyrophosphate and Mg. Inhibited by the sulphonylurea herbicide, chlorsulphuron, and the imidazolinone herbicide, imazapyr. The obtained crystal structure of acetohydroxyacid synthase AHAS, EC 2.2.1.6)in complex with herbicides of the sulphonylurea and imidazolinone f…
AT5G57790.1	1.59599	4.2483e-07	0.969355	0.00400062	2.3161	1.16482e-07	AT5G57790	protein_coding		unknown protein; Has 13 Blast hits to 11 proteins in 5 species: Archae - 0; Bacteria - 0; Metazoa - 0; Fungi - 0; Plants - 13; Viruses - 0; Other Eukaryotes - 0 (source: NCBI BLink).
AT5G49990.1	1.59088	0	3.04052	2.44798e-10	1.70575	5.21937e-13	AT5G49990	protein_coding		Xanthine/uracil permease family protein; FUNCTIONS IN: transmembrane transporter activity; INVOLVED IN: transport, transmembrane transport; LOCATED IN: membrane; EXPRESSED IN: 22 plant structures; EXPRESSED DURING: 13 growth stages; CONTAINS InterPro DOMAIN/s: Xanthine/uracil/vitamin C permease (InterPro:IPR006043); BEST Arabidopsis thaliana protein match is: Xanthine/uracil permease family prote…
AT2G35920.1	1.59024	7.18232e-11	0.602123	0.0145518	0.9061	0.000665873	AT2G35920	protein_coding		RNA helicase family protein; FUNCTIONS IN: helicase activity, nucleic acid binding, ATP-dependent helicase activity, ATP binding; INVOLVED IN: biological_process unknown; LOCATED IN: cellular_component unknown; EXPRESSED IN: 23 plant structures; EXPRESSED DURING: 12 growth stages; CONTAINS InterPro DOMAIN/s: Helicase-associated domain (InterPro:IPR007502), DNA/RNA helicase, DEAD/DEAH box type, N-…
AT1G32900.1	1.5808	2.9515e-06	1.86343	0	0.857556	0.0133899	AT1G32900	protein_coding	GRANULE BOUND STARCH SYNTHASE 1 (GBSS1)	UDP-Glycosyltransferase superfamily protein; FUNCTIONS IN: protein binding, transferase activity, transferring glycosyl groups; INVOLVED IN: biosynthetic process, glucan biosynthetic process; LOCATED IN: chloroplast; EXPRESSED IN: 21 plant structures; EXPRESSED DURING: 13 growth stages; CONTAINS InterPro DOMAIN/s: Glycogen/starch synthases, ADP-glucose type (InterPro:IPR011835), Starch synthase, …
AT5G55470.1	1.57904	0	2.29455	4.61498e-13	1.44824	0	AT5G55470	protein_coding	ARABIDOPSIS THALIANA NA+/H+ (SODIUM HYDROGEN) EXCHANGER 3 (ATNHX3);NA+/H+ (SODIUM HYDROGEN) EXCHANGER 3 (NHX3)	member of Sodium proton exchanger family
AT1G50290.1	1.5788	6.30225e-07	1.79119	5.96518e-07	1.94433	8.46567e-09	AT1G50290	protein_coding		unknown protein; Has 2 Blast hits to 2 proteins in 1 species: Archae - 0; Bacteria - 0; Metazoa - 0; Fungi - 0; Plants - 2; Viruses - 0; Other Eukaryotes - 0 (source: NCBI BLink).
AT2G46260.1	1.57814	1.36498e-09	3.19975	7.90972e-10	0.898492	0.000586396	AT2G46260	protein_coding	LIGHT-RESPONSE BTB 1 (LRB1)	Involvement in protein ubiquitylation is predicted based on physical interaction with CULLIN 3 proteins.
AT2G10410.1	1.56638	9.35484e-09	2.15778	7.68877e-11	0.936117	0.00015796	AT2G10410	transposable_element_gene	SADHU NON-CODING RETROTRANSPOSON 1-1 (SADHU1-1)	Member of Sadhu non-coding retrotransposon family
AT1G48990.1	1.56636	0	3.07432	0	2.2347	4.06506e-12	AT1G48990	protein_coding		Oleosin family protein; FUNCTIONS IN: molecular_function unknown; INVOLVED IN: lipid storage; LOCATED IN: monolayer-surrounded lipid storage body, integral to membrane, membrane; CONTAINS InterPro DOMAIN/s: Oleosin (InterPro:IPR000136); BEST Arabidopsis thaliana protein match is: Oleosin family protein (TAIR:AT3G18570.1); Has 346 Blast hits to 346 proteins in 48 species: Archae - 0; Bacteria - 0;…
AT5G02130.1	1.56368	4.35837e-08	1.33426	1.10028e-05	1.33978	6.93604e-06	AT5G02130	protein_coding	(NDP1)	mutant has Growth rate reduction, increased salt sensitivity; Putative Kinesin Light Chain
AT2G18440.2	1.55873	7.2366e-06	2.2088	1.45814e-08	0.917958	0.00180874	AT2G18440	other_rna	GENE WITH UNSTABLE TRANSCRIPT 15 (GUT15)	Encodes a noncoding RNA, a member of an emerging class of transcripts that lack significant open reading frames and encode RNA as their final product.
AT1G65080.1	1.55311	3.34943e-05	1.19848	0.00123432	0.928027	0.00349467	AT1G65080	protein_coding		Membrane insertion protein, OxaA/YidC with tetratricopeptide repeat domain; FUNCTIONS IN: binding; INVOLVED IN: protein insertion into membrane; LOCATED IN: membrane; EXPRESSED IN: 18 plant structures; EXPRESSED DURING: 11 growth stages; CONTAINS InterPro DOMAIN/s: Tetratricopeptide-like helical (InterPro:IPR011990), Membrane insertion protein, OxaA/YidC (InterPro:IPR001708), Tetratricopeptide re…
AT5G52420.1	1.53675	1.81097e-12	2.83346	0	1.35311	3.44233e-12	AT5G52420	protein_coding		unknown protein; FUNCTIONS IN: molecular_function unknown; INVOLVED IN: biological_process unknown; LOCATED IN: endoplasmic reticulum; EXPRESSED IN: 24 plant structures; EXPRESSED DURING: 13 growth stages; BEST Arabidopsis thaliana protein match is: unknown protein (TAIR:AT5G23920.1); Has 30201 Blast hits to 17322 proteins in 780 species: Archae - 12; Bacteria - 1396; Metazoa - 17338; Fungi - 342…
AT3G18080.1	1.53543	2.24957e-12	2.1328	1.0591e-12	0.67762	6.82356e-11	AT3G18080	protein_coding	B-S GLUCOSIDASE 44 (BGLU44)	B-S glucosidase 44 (BGLU44); FUNCTIONS IN: in 6 functions; INVOLVED IN: carbohydrate metabolic process; LOCATED IN: cytosolic ribosome, cell wall, plant-type cell wall; EXPRESSED IN: 22 plant structures; EXPRESSED DURING: 13 growth stages; CONTAINS InterPro DOMAIN/s: Glycoside hydrolase, family 1 (InterPro:IPR001360), Glycoside hydrolase, catalytic core (InterPro:IPR017853), Glycoside hydrolase, …
AT1G01500.1	1.52616	4.45687e-10	0.991872	2.08393e-05	2.0209	9.80726e-13	AT1G01500	protein_coding		Erythronate-4-phosphate dehydrogenase family protein; BEST Arabidopsis thaliana protein match is: Erythronate-4-phosphate dehydrogenase family protein (TAIR:AT1G19400.2); Has 143 Blast hits to 143 proteins in 19 species: Archae - 0; Bacteria - 0; Metazoa - 0; Fungi - 0; Plants - 143; Viruses - 0; Other Eukaryotes - 0 (source: NCBI BLink).
AT1G06110.1	1.52166	0	1.64162	5.72666e-13	0.996172	4.35213e-12	AT1G06110	protein_coding	SKP1/ASK-INTERACTING PROTEIN 16 (SKIP16)	SKP1/ASK-interacting protein 16 (SKIP16); CONTAINS InterPro DOMAIN/s: ApaG (InterPro:IPR007474); Has 2063 Blast hits to 2061 proteins in 779 species: Archae - 0; Bacteria - 1378; Metazoa - 194; Fungi - 63; Plants - 89; Viruses - 0; Other Eukaryotes - 339 (source: NCBI BLink).
AT1G64660.1	1.5151	1.59382e-08	1.50062	0	1.48617	3.70432e-13	AT1G64660	protein_coding	METHIONINE GAMMA-LYASE (MGL);METHIONINE GAMMA-LYASE (ATMGL)	Encodes a functional methionine gamma-lyase, a cytosolic enzyme catalyzes the degradation of methionine into methanethiol, alpha-ketobutyrate and ammonia. The catabolism of excess methionine is important to methionine homeostasis.
AT3G14595.1	1.51488	3.93013e-12	2.43804	0	1.8663	9.56942e-13	AT3G14595	protein_coding		Ribosomal protein L18ae family; BEST Arabidopsis thaliana protein match is: Ribosomal protein L18ae family (TAIR:AT1G17080.1); Has 132 Blast hits to 132 proteins in 17 species: Archae - 0; Bacteria - 2; Metazoa - 0; Fungi - 0; Plants - 129; Viruses - 0; Other Eukaryotes - 1 (source: NCBI BLink).
AT5G14390.1	1.51	1.26345e-12	2.68853	2.41118e-13	1.40125	0	AT5G14390	protein_coding		alpha/beta-Hydrolases superfamily protein; FUNCTIONS IN: molecular_function unknown; INVOLVED IN: biological_process unknown; LOCATED IN: endomembrane system; EXPRESSED IN: 19 plant structures; EXPRESSED DURING: 11 growth stages; CONTAINS InterPro DOMAIN/s: Alpha/beta hydrolase fold-1 (InterPro:IPR000073); BEST Arabidopsis thaliana protein match is: alpha/beta-Hydrolases superfamily protein (TAIR…
AT5G16680.1	1.4965	3.04834e-10	1.25287	1.12599e-08	0.932703	7.70724e-06	AT5G16680	protein_coding		RING/FYVE/PHD zinc finger superfamily protein; FUNCTIONS IN: DNA binding, zinc ion binding; INVOLVED IN: regulation of transcription, DNA-dependent; EXPRESSED IN: 25 plant structures; EXPRESSED DURING: 13 growth stages; CONTAINS InterPro DOMAIN/s: Zinc finger, PHD-type (InterPro:IPR001965), Zinc finger, FYVE/PHD-type (InterPro:IPR011011), Zinc finger, PHD-finger (InterPro:IPR019787); BEST Arabido…
AT5G20480.1	1.49369	0.0460512	2.44531	0.00117778	2.43296	0.00153093	AT5G20480	protein_coding	EF-TU RECEPTOR (EFR)	Encodes a predicted leucine-rich repeat receptor kinase (LRR-RLK). Functions as the receptor for bacterial PAMP (pathogen associated molecular patterns) EF-Tu.
AT4G18570.1	1.49369	0.00299158	0.652884	0.0308154	1.39481	1.28738e-05	AT4G18570	protein_coding		Tetratricopeptide repeat (TPR)-like superfamily protein; BEST Arabidopsis thaliana protein match is: Hydroxyproline-rich glycoprotein family protein (TAIR:AT3G25690.3); Has 41355 Blast hits to 22856 proteins in 1198 species: Archae - 106; Bacteria - 4898; Metazoa - 15706; Fungi - 4501; Plants - 9175; Viruses - 1532; Other Eukaryotes - 5437 (source: NCBI BLink).
AT5G23050.1	1.49298	6.24656e-14	1.00186	9.03281e-11	0.937649	6.90544e-08	AT5G23050	protein_coding	ACYL-ACTIVATING ENZYME 17 (AAE17)	acyl-activating enzyme 17 (AAE17); FUNCTIONS IN: catalytic activity, ligase activity; INVOLVED IN: metabolic process; LOCATED IN: cellular_component unknown; EXPRESSED IN: 22 plant structures; EXPRESSED DURING: 15 growth stages; CONTAINS InterPro DOMAIN/s: AMP-binding, conserved site (InterPro:IPR020845), AMP-dependent synthetase/ligase (InterPro:IPR000873); BEST Arabidopsis thaliana protein matc…
AT1G63800.1	1.49246	0	0.848068	1.00964e-08	0.905449	1.37581e-09	AT1G63800	protein_coding	UBIQUITIN-CONJUGATING ENZYME 5 (UBC5)	ubiquitin-conjugating enzyme 5 (UBC5); CONTAINS InterPro DOMAIN/s: Ubiquitin-conjugating enzyme/RWD-like (InterPro:IPR016135), Ubiquitin-conjugating enzyme, E2 (InterPro:IPR000608), Ubiquitin-conjugating enzyme (InterPro:IPR015581); BEST Arabidopsis thaliana protein match is: ubiquitin conjugating enzyme 4 (TAIR:AT5G41340.1); Has 8752 Blast hits to 8751 proteins in 386 species: Archae - 0; Bacter…
AT5G66052.1	1.48841	1.23054e-12	1.69205	6.62417e-13	1.73819	2.07879e-12	AT5G66052	protein_coding		unknown protein; Has 30201 Blast hits to 17322 proteins in 780 species: Archae - 12; Bacteria - 1396; Metazoa - 17338; Fungi - 3422; Plants - 5037; Viruses - 0; Other Eukaryotes - 2996 (source: NCBI BLink).
AT5G01500.1	1.48823	2.99658e-07	1.29428	7.64949e-14	1.3324	0.00328264	AT5G01500	protein_coding	THYLAKOID ATP/ADP CARRIER (TAAC)	encodes an ATP/ADP carrier that is located to the thylakoid membrane involved in providing ATP during thylakoid biogenesis and turnover
AT1G67340.1	1.48043	1.37954e-06	1.7164	7.73949e-13	1.7124	2.00247e-13	AT1G67340	protein_coding		HCP-like superfamily protein with MYND-type zinc finger; FUNCTIONS IN: binding, zinc ion binding; INVOLVED IN: biological_process unknown; LOCATED IN: nucleus; EXPRESSED IN: 23 plant structures; EXPRESSED DURING: 13 growth stages; CONTAINS InterPro DOMAIN/s: Zinc finger, MYND-type (InterPro:IPR002893), Tetratricopeptide-like helical (InterPro:IPR011990), Sel1-like (InterPro:IPR006597); BEST Arabi…
AT2G23120.1	1.46632	1.21792e-12	0.84826	4.4596e-12	2.14261	7.38998e-13	AT2G23120	protein_coding		Late embryogenesis abundant protein, group 6; FUNCTIONS IN: molecular_function unknown; INVOLVED IN: biological_process unknown; LOCATED IN: plasma membrane; EXPRESSED IN: 23 plant structures; EXPRESSED DURING: 14 growth stages; CONTAINS InterPro DOMAIN/s: Late embryogenesis abundant protein, group 6 (InterPro:IPR018930); BEST Arabidopsis thaliana protein match is: Late embryogenesis abundant pro…
AT3G03150.1	1.46281	3.51864e-12	1.77405	4.80693e-13	0.897867	0	AT3G03150	protein_coding		unknown protein; FUNCTIONS IN: molecular_function unknown; INVOLVED IN: biological_process unknown; LOCATED IN: mitochondrion; EXPRESSED IN: 22 plant structures; EXPRESSED DURING: 13 growth stages; BEST Arabidopsis thaliana protein match is: unknown protein (TAIR:AT5G17165.1); Has 39 Blast hits to 39 proteins in 11 species: Archae - 0; Bacteria - 0; Metazoa - 0; Fungi - 0; Plants - 39; Viruses - …
AT5G24155.1	1.46263	0.000485595	2.9898	9.14009e-05	1.30933	0.0012792	AT5G24155	protein_coding		FAD/NAD(P)-binding oxidoreductase family protein; FUNCTIONS IN: oxidoreductase activity; INVOLVED IN: sterol biosynthetic process; LOCATED IN: endomembrane system; CONTAINS InterPro DOMAIN/s: FAD dependent oxidoreductase (InterPro:IPR006076); BEST Arabidopsis thaliana protein match is: squalene monoxygenase 6 (TAIR:AT5G24160.1); Has 30201 Blast hits to 17322 proteins in 780 species: Archae - 12; …
AT2G39570.1	1.44815	7.95762e-13	2.93338	0	1.26852	1.1296e-12	AT2G39570	protein_coding	ACT DOMAIN REPEATS 9 (ACR9)	Encodes a ACT domain-containing protein. The ACT domain, named after bacterial aspartate kinase, chorismate mutase and TyrA (prephenate dehydrogenase), is a regulatory domain that serves as an amino acid-binding site in feedback-regulated amino acid metabolic enzymes.
AT2G17990.1	1.44658	1.01762e-13	0.622212	0.000631787	0.739177	0.00869995	AT2G17990	protein_coding		BEST Arabidopsis thaliana protein match is: kinectin-related (TAIR:AT5G66250.3); Has 7578 Blast hits to 6129 proteins in 783 species: Archae - 220; Bacteria - 1045; Metazoa - 3605; Fungi - 575; Plants - 442; Viruses - 38; Other Eukaryotes - 1653 (source: NCBI BLink).
AT4G19200.1	1.44374	5.64454e-13	1.10526	1.46108e-12	0.715531	9.34801e-164	AT4G19200	protein_coding		proline-rich family protein; Has 23677 Blast hits to 12773 proteins in 953 species: Archae - 9; Bacteria - 5550; Metazoa - 10820; Fungi - 2264; Plants - 2677; Viruses - 157; Other Eukaryotes - 2200 (source: NCBI BLink).
AT1G69490.1	1.4408	3.31328e-09	2.58723	7.69869e-11	1.68714	5.28293e-13	AT1G69490	protein_coding	NAC-LIKE, ACTIVATED BY AP3/PI (ATNAP);NAC-LIKE, ACTIVATED BY AP3/PI (NAP);ARABIDOPSIS NAC DOMAIN CONTAINING PROTEIN 29 (ANAC029)	Encodes a member of the NAC transcription factor gene family. It is expressed in floral primordia and upregulated by AP3 and PI. Its expression is associated with leaf senescence.
AT5G66810.1	1.43766	0.00042377	1.60399	0.000137111	0.820861	0.0483388	AT5G66810	protein_coding		CONTAINS InterPro DOMAIN/s: CTLH, C-terminal LisH motif (InterPro:IPR006595); BEST Arabidopsis thaliana protein match is: LisH and RanBPM domains containing protein (TAIR:AT1G61150.1); Has 333 Blast hits to 242 proteins in 88 species: Archae - 0; Bacteria - 0; Metazoa - 104; Fungi - 47; Plants - 152; Viruses - 0; Other Eukaryotes - 30 (source: NCBI BLink).
AT1G15405.1	1.43694	3.92947e-12	2.65644	0	2.72302	0	AT1G15405	other_rna		Unknown gene
AT4G12130.1	1.4327	0.00226781	1.74941	0.0016483	1.91908	0.0010084	AT4G12130	protein_coding		Glycine cleavage T-protein family; FUNCTIONS IN: aminomethyltransferase activity; INVOLVED IN: glycine catabolic process; LOCATED IN: cytoplasm; EXPRESSED IN: 23 plant structures; EXPRESSED DURING: 13 growth stages; CONTAINS InterPro DOMAIN/s: Folate-binding, YgfZ (InterPro:IPR017703), Glycine cleavage T-protein, N-terminal (InterPro:IPR006222), Glycine cleavage T-protein, C-terminal barrel (Inte…
AT3G01820.1	1.42952	0	0.741008	8.38817e-05	1.05063	9.50675e-06	AT3G01820	protein_coding		P-loop containing nucleoside triphosphate hydrolases superfamily protein; FUNCTIONS IN: nucleobase, nucleoside, nucleotide kinase activity, nucleotide kinase activity, ATP binding; INVOLVED IN: nucleobase, nucleoside, nucleotide and nucleic acid metabolic process, anaerobic respiration, nucleotide metabolic process; LOCATED IN: mitochondrion; EXPRESSED IN: 22 plant structures; EXPRESSED DURING: 1…
AT5G50770.1	1.42827	4.22415e-06	2.20537	4.67272e-08	1.34114	0.000126567	AT5G50770	protein_coding	HYDROXYSTEROID DEHYDROGENASE 6 (HSD6);HYDROXYSTEROID DEHYDROGENASE 6 (AtHSD6)	Encodes a putative hydroxysteroid dehydrogenase (HSD). Genes that encode HSD include: At5g50600 and At5g50700 (HSD1), At3g47350(HSD2), At3g47360(HSD3), At5g50590 and At5g50690(HSD4), At5g50770(HSD6) (Plant Cell Physiology 50:1463). Two copies of HSD1 and HSD4 exist due to a gene duplication event. In Plant Physiology 145:87, At5g50690 is HSD7, At4g10020 is HSD5.
AT2G36370.1	1.42475	6.95626e-05	0.935975	0.0243605	2.03978	2.08196e-05	AT2G36370	protein_coding		ubiquitin-protein ligases; CONTAINS InterPro DOMAIN/s: BTB/POZ (InterPro:IPR013069), BTB/POZ fold (InterPro:IPR011333), BTB/Kelch-associated (InterPro:IPR011705), Leucine-rich repeat, cysteine-containing subtype (InterPro:IPR006553), BTB/POZ-like (InterPro:IPR000210); BEST Arabidopsis thaliana protein match is: F-box/RNI-like superfamily protein (TAIR:AT3G62980.1); Has 4192 Blast hits to 3006 pro…
AT1G03620.1	1.42372	0.0122197	3.76629	0.000315021	2.17688	0.00228746	AT1G03620	protein_coding		ELMO/CED-12 family protein; FUNCTIONS IN: molecular_function unknown; INVOLVED IN: phagocytosis; LOCATED IN: cytoskeleton; EXPRESSED IN: 16 plant structures; EXPRESSED DURING: 6 growth stages; CONTAINS InterPro DOMAIN/s: Engulfment/cell motility, ELMO (InterPro:IPR006816); BEST Arabidopsis thaliana protein match is: ELMO/CED-12 family protein (TAIR:AT3G03610.1); Has 828 Blast hits to 828 proteins…
AT5G52450.1	1.41814	0.00117708	3.06484	4.23775e-06	2.20021	3.65516e-07	AT5G52450	protein_coding		MATE efflux family protein; FUNCTIONS IN: antiporter activity, drug transmembrane transporter activity, transporter activity; INVOLVED IN: response to nematode; LOCATED IN: plasma membrane, membrane; EXPRESSED IN: 24 plant structures; EXPRESSED DURING: 15 growth stages; CONTAINS InterPro DOMAIN/s: MATE family transporter related protein (InterPro:IPR015521), Multi antimicrobial extrusion protein …
AT5G51210.1	1.41361	0	0.704184	2.98773e-12	2.32345	5.13967e-12	AT5G51210	protein_coding	OLEOSIN3 (OLEO3)	Encodes oleosin3, a protein found in oil bodies, involved in seed lipid accumulation.
AT2G29380.1	1.41226	0.0204206	2.24052	4.34207e-05	1.29123	0.0239379	AT2G29380	protein_coding	HIGHLY ABA-INDUCED PP2C GENE 3 (HAI3)	highly ABA-induced PP2C gene 3 (HAI3); FUNCTIONS IN: protein serine/threonine phosphatase activity, catalytic activity; INVOLVED IN: protein amino acid dephosphorylation; LOCATED IN: protein serine/threonine phosphatase complex; CONTAINS InterPro DOMAIN/s: Protein phosphatase 2C, manganese/magnesium aspartate binding site (InterPro:IPR000222), Protein phosphatase 2C-related (InterPro:IPR001932), …
AT5G07010.1	1.40396	3.18936e-05	2.71126	1.41696e-06	0.6951	0.00505471	AT5G07010	protein_coding	SULFOTRANSFERASE 2A (ST2A);ARABIDOPSIS THALIANA SULFOTRANSFERASE 2A (ATST2A)	Encodes a sulfotransferase that acts specifically on 11- and 12-hydroxyjasmonic acid. Transcript levels for this enzyme are increased by treatments with jasmonic acid (JA), 12-hydroxyJA, JA-isoleucine, and 12-oxyphytodienoic acid (a JA precursor).
AT5G26210.1	1.40383	1.62711e-12	1.11105	7.02553e-12	0.932703	9.95511e-11	AT5G26210	protein_coding	ALFIN-LIKE 4 (AL4)	Encodes a member of the Alfin1-like family of nuclear-localized PHD (plant homeodomain) domain containing proteins. All AL proteins except AL3 bind to di- or trimethylated histone H3 (H3K4me3/2). Members of this family include: AT5G05610 (AL1), AT3G11200 (AL2), AT3G42790 (AL3), AT5G26210 (AL4), AT5G20510 (AL5), AT2G02470 (AL6), AT1G14510 (AL7).
AT5G48990.1	1.39752	0.00032049	1.01902	0.0088165	1.02882	0.0157681	AT5G48990	protein_coding		encodes an F-box protein that interacts with SKP1 and likely to be involved in ubiquitin-mediated protein degradation.
AT2G26355.1	1.39346	5.93261e-12	4.10747	0	1.7026	6.40648e-12	AT2G26355	other_rna		Potential natural antisense gene, locus overlaps with AT2G26360
AT1G05070.1	1.39266	1.44335e-07	1.06841	3.72683e-08	0.695197	0.00896259	AT1G05070	protein_coding		Protein of unknown function (DUF1068); CONTAINS InterPro DOMAIN/s: Protein of unknown function DUF1068 (InterPro:IPR010471); BEST Arabidopsis thaliana protein match is: Protein of unknown function (DUF1068) (TAIR:AT2G32580.1); Has 119 Blast hits to 119 proteins in 15 species: Archae - 0; Bacteria - 2; Metazoa - 0; Fungi - 0; Plants - 116; Viruses - 0; Other Eukaryotes - 1 (source: NCBI BLink).
AT5G07830.1	1.38919	0	0.748511	6.21546e-10	1.21767	1.62321e-12	AT5G07830	protein_coding	GLUCURONIDASE 2 (AtGUS2);GLUCURONIDASE 2 (GUS2)	Belongs to the plant glycoside hydrolase family 79. Encodes a protein with several posttranslational modification sites including O-&#946;-GlcNAc attachment sites and serine-, threonine- and tyrosine-phosphorylation sites, suggesting that this protein is extensively modified posttranslationally. The protein is predicted (WoLF PSORT program) to be membrane-associated. It is involved in cell elonga…
AT5G15780.1	1.38789	1.7199e-12	2.45237	0	2.62422	3.64586e-13	AT5G15780	protein_coding		Pollen Ole e 1 allergen and extensin family protein; FUNCTIONS IN: molecular_function unknown; INVOLVED IN: biological_process unknown; LOCATED IN: endomembrane system; EXPRESSED IN: 14 plant structures; EXPRESSED DURING: 10 growth stages; CONTAINS InterPro DOMAIN/s: Pollen Ole e 1 allergen/extensin (InterPro:IPR006041); Has 85252 Blast hits to 38354 proteins in 1825 species: Archae - 258; Bacter…
AT4G15380.1	1.38205	0.00544698	8.6865	9.94478e-09	1.33236	8.17849e-07	AT4G15380	protein_coding	CYTOCHROME P450, FAMILY 705, SUBFAMILY A, POLYPEPTIDE 4 (CYP705A4)	member of CYP705A
AT1G62710.1	1.38139	1.65915e-11	1.91507	0	1.75072	1.19717e-11	AT1G62710	protein_coding	(BETAVPE);BETA VACUOLAR PROCESSING ENZYME (BETA-VPE)	Encodes a vacuolar processing enzyme belonging to a novel group of cysteine proteases that is expressed specifically in seeds and is essential for the proper processing of storage proteins.
AT2G25590.1	1.37284	4.22509e-11	2.46338	0	0.881647	3.00135e-05	AT2G25590	protein_coding		Plant Tudor-like protein; FUNCTIONS IN: RNA binding; INVOLVED IN: biological_process unknown; EXPRESSED IN: 24 plant structures; EXPRESSED DURING: 14 growth stages; CONTAINS InterPro DOMAIN/s: Tudor-like, plant (InterPro:IPR014002), Agenet (InterPro:IPR008395); BEST Arabidopsis thaliana protein match is: Plant Tudor-like RNA-binding protein (TAIR:AT4G32440.3); Has 129 Blast hits to 122 proteins i…
AT3G52850.1	1.36575	0	0.648572	1.535e-11	1.39451	1.88286e-12	AT3G52850	protein_coding	BINDING PROTEIN OF 80 KDA 1;1 (BP80-1;1);VACUOLAR SORTING RECEPTOR 1;1 (VSR1;1); (GFS1);GREEN FLUORESCENT SEED 1 (GFS1); (ATVSR1);VACUOLAR SORTING RECEPTOR HOMOLOG 1 (VSR1); (BP80B); (BP80); (VSR-1);ARABIDOPSIS THALIANA EPIDERMAL GROWTH FACTOR RECEPTOR-LIKE PROTEIN (ATELP); (BP-80); (ATELP1)	Encodes the Vacuolar Sorting Receptor-1 (VSR-1)/Epidermal Growth Factor Receptor-like protein1(VSR-1/ATELP1). Binds vacuolar targeting signals. Involved in sorting seed storage proteins into vacuoles.
AT4G24690.1	1.36273	5.76275e-13	0.726936	3.30887e-12	1.00649	3.38227e-12	AT4G24690	protein_coding	NEXT TO BRCA1 GENE 1 (NBR1);ARABIDOPSIS THALIANA NEXT TO BRCA1 GENE 1 (AtNBR1)	Encodes NBR1, a selective autophagy substrate.
AT2G28400.1	1.36049	2.22283e-13	2.26877	3.89653e-13	2.25561	0	AT2G28400	protein_coding		Protein of unknown function, DUF584; CONTAINS InterPro DOMAIN/s: Protein of unknown function DUF584 (InterPro:IPR007608); BEST Arabidopsis thaliana protein match is: Protein of unknown function, DUF584 (TAIR:AT3G45210.1); Has 318 Blast hits to 318 proteins in 20 species: Archae - 0; Bacteria - 0; Metazoa - 0; Fungi - 0; Plants - 318; Viruses - 0; Other Eukaryotes - 0 (source: NCBI BLink).
AT1G62422.1	1.35962	4.23535e-08	0.935821	0.000608679	1.88882	0	AT1G62422	protein_coding		unknown protein; EXPRESSED IN: 22 plant structures; EXPRESSED DURING: 13 growth stages; BEST Arabidopsis thaliana protein match is: unknown protein (TAIR:AT1G12020.1); Has 87 Blast hits to 86 proteins in 14 species: Archae - 0; Bacteria - 0; Metazoa - 0; Fungi - 0; Plants - 87; Viruses - 0; Other Eukaryotes - 0 (source: NCBI BLink).
AT2G42975.1	1.35755	0.00039474	1.25634	0.0103829	1.73293	0.000195723	AT2G42975	protein_coding		unknown protein; FUNCTIONS IN: molecular_function unknown; INVOLVED IN: biological_process unknown; LOCATED IN: chloroplast thylakoid membrane, chloroplast; Has 32 Blast hits to 32 proteins in 16 species: Archae - 0; Bacteria - 0; Metazoa - 2; Fungi - 2; Plants - 28; Viruses - 0; Other Eukaryotes - 0 (source: NCBI BLink).
AT5G60760.1	1.35412	0	3.18817	0	2.19063	1.85858e-13	AT5G60760	protein_coding		P-loop containing nucleoside triphosphate hydrolases superfamily protein; BEST Arabidopsis thaliana protein match is: P-loop containing nucleoside triphosphate hydrolases superfamily protein (TAIR:AT3G45090.1); Has 1216 Blast hits to 969 proteins in 195 species: Archae - 93; Bacteria - 85; Metazoa - 220; Fungi - 67; Plants - 127; Viruses - 43; Other Eukaryotes - 581 (source: NCBI BLink).
AT3G51000.1	1.34073	1.23406e-09	0.854238	7.54971e-06	0.998585	3.97559e-06	AT3G51000	protein_coding		alpha/beta-Hydrolases superfamily protein; FUNCTIONS IN: epoxide hydrolase activity, catalytic activity; EXPRESSED IN: 22 plant structures; EXPRESSED DURING: 13 growth stages; CONTAINS InterPro DOMAIN/s: Epoxide hydrolase-like (InterPro:IPR000639), Alpha/beta hydrolase fold-1 (InterPro:IPR000073); BEST Arabidopsis thaliana protein match is: alpha/beta-Hydrolases superfamily protein (TAIR:AT3G0560…
AT5G57710.1	1.34008	1.21712e-12	1.15991	4.5255e-13	1.05578	1.36254e-12	AT5G57710	protein_coding		Double Clp-N motif-containing P-loop nucleoside triphosphate hydrolases superfamily protein; FUNCTIONS IN: ATP binding; INVOLVED IN: response to karrikin; EXPRESSED IN: 22 plant structures; EXPRESSED DURING: 13 growth stages; CONTAINS InterPro DOMAIN/s: ATPase, AAA-2 (InterPro:IPR013093); BEST Arabidopsis thaliana protein match is: Double Clp-N motif-containing P-loop nucleoside triphosphate hydr…
AT4G17840.1	1.33755	1.41896e-08	1.16881	2.72538e-07	2.44527	1.24634e-12	AT4G17840	protein_coding		FUNCTIONS IN: molecular_function unknown; INVOLVED IN: biological_process unknown; LOCATED IN: chloroplast, membrane; EXPRESSED IN: 23 plant structures; EXPRESSED DURING: 13 growth stages; CONTAINS InterPro DOMAIN/s: Abortive infection protein (InterPro:IPR003675); BEST Arabidopsis thaliana protein match is: unknown protein (TAIR:AT2G35260.1); Has 30201 Blast hits to 17322 proteins in 780 species…
AT5G09990.1	1.33496	2.88909e-10	1.83205	1.68246e-11	0.880279	3.35996e-08	AT5G09990	protein_coding	ELICITOR PEPTIDE 5 PRECURSOR (PROPEP5)	elicitor peptide 5 precursor (PROPEP5); Has 30201 Blast hits to 17322 proteins in 780 species: Archae - 12; Bacteria - 1396; Metazoa - 17338; Fungi - 3422; Plants - 5037; Viruses - 0; Other Eukaryotes - 2996 (source: NCBI BLink).
AT3G21010.1	1.33361	0.00208743	2.40734	7.39694e-06	1.31218	6.21536e-05	AT3G21010	transposable_element_gene		transposable element gene; copia-like retrotransposon family, has a 4.6e-15 P-value blast match to dbj|BAA78426.1| polyprotein (AtRE2-1) (Arabidopsis thaliana) (Ty1_Copia-element)
AT4G37560.1	1.33361	6.92495e-06	2.88371	1.41631e-06	0.676239	0.0226975	AT4G37560	protein_coding		Acetamidase/Formamidase family protein; FUNCTIONS IN: formamidase activity, hydrolase activity, acting on carbon-nitrogen (but not peptide) bonds, in linear amides; INVOLVED IN: metabolic process; LOCATED IN: cellular_component unknown; EXPRESSED IN: 22 plant structures; EXPRESSED DURING: 13 growth stages; CONTAINS InterPro DOMAIN/s: Acetamidase/Formamidase (InterPro:IPR004304); BEST Arabidopsis …
AT3G03470.1	1.33241	3.63592e-06	0.678528	0.0118038	2.17284	4.01518e-06	AT3G03470	protein_coding	CYTOCHROME P450, FAMILY 87, SUBFAMILY A, POLYPEPTIDE 9 (CYP89A9)	member of CYP89A
AT5G26360.1	1.32234	1.20007e-12	1.22503	3.23705e-12	0.817231	1.02752e-05	AT5G26360	protein_coding		TCP-1/cpn60 chaperonin family protein; FUNCTIONS IN: unfolded protein binding, ATP binding; INVOLVED IN: protein folding, cellular protein metabolic process; EXPRESSED IN: 22 plant structures; EXPRESSED DURING: 13 growth stages; CONTAINS InterPro DOMAIN/s: Chaperonin Cpn60/TCP-1 (InterPro:IPR002423), Chaperone, tailless complex polypeptide 1 (InterPro:IPR017998), T-complex protein 1, gamma subuni…
AT2G40930.1	1.31693	6.81669e-05	1.11005	0.0011688	0.714014	0.0099162	AT2G40930	protein_coding	PIGMENT DEFECTIVE EMBRYO 323 (PDE323); (ATUBP5);UBIQUITIN-SPECIFIC PROTEASE 5 (UBP5)	Encodes ubiquitin-specific protease with nuclear localization signals that is likely to be involved in ubiquitin-mediated protein degradation.
AT1G78050.1	1.30526	0	1.12509	0	0.987731	2.01593e-12	AT1G78050	protein_coding	PHOSPHOGLYCERATE/BISPHOSPHOGLYCERATE MUTASE (PGM)	phosphoglycerate/bisphosphoglycerate mutase (PGM); FUNCTIONS IN: intramolecular transferase activity, phosphotransferases, catalytic activity; INVOLVED IN: response to nitrate, metabolic process; LOCATED IN: chloroplast; EXPRESSED IN: 18 plant structures; EXPRESSED DURING: 7 growth stages; CONTAINS InterPro DOMAIN/s: Histidine phosphatase superfamily, clade-1 (InterPro:IPR013078), Phosphoglycerat…
AT2G45600.1	1.30485	0.000112319	2.03953	1.51778e-08	0.677757	0.00242093	AT2G45600	protein_coding		alpha/beta-Hydrolases superfamily protein; FUNCTIONS IN: hydrolase activity; INVOLVED IN: metabolic process; LOCATED IN: cellular_component unknown; EXPRESSED IN: 20 plant structures; EXPRESSED DURING: 8 growth stages; CONTAINS InterPro DOMAIN/s: Lipase, GDXG, active site (InterPro:IPR002168), Alpha/beta hydrolase fold-3 (InterPro:IPR013094); BEST Arabidopsis thaliana protein match is: alpha/beta…
AT4G15840.1	1.30185	0.00153074	1.44487	2.52244e-05	0.85919	0.00206977	AT4G15840	protein_coding		BTB/POZ domain-containing protein; CONTAINS InterPro DOMAIN/s: BTB/POZ (InterPro:IPR013069), BTB/POZ fold (InterPro:IPR011333), Kelch related (InterPro:IPR013089), BTB/POZ-like (InterPro:IPR000210); Has 3394 Blast hits to 3343 proteins in 148 species: Archae - 0; Bacteria - 0; Metazoa - 3006; Fungi - 79; Plants - 135; Viruses - 80; Other Eukaryotes - 94 (source: NCBI BLink).
AT5G03795.1	1.29947	1.38727e-05	3.25526	4.23959e-06	1.01614	4.06648e-06	AT5G03795	protein_coding		Exostosin family protein; LOCATED IN: membrane; EXPRESSED IN: embryo, sepal, flower; EXPRESSED DURING: C globular stage, petal differentiation and expansion stage; CONTAINS InterPro DOMAIN/s: Exostosin-like (InterPro:IPR004263); BEST Arabidopsis thaliana protein match is: Exostosin family protein (TAIR:AT3G07620.1); Has 1413 Blast hits to 1401 proteins in 109 species: Archae - 0; Bacteria - 9; Me…
AT4G04870.1	1.29883	2.44173e-07	1.19588	3.77567e-09	0.771124	1.86668e-06	AT4G04870	protein_coding	CARDIOLIPIN SYNTHASE (CLS)	Encodes a protein with cardiolipin synthase activity that is localized to the mitochondiria.
AT5G04880.1	1.29713	2.06106e-11	1.71093	2.38827e-13	1.01766	3.91861e-09	AT5G04880	pseudogene		pseudogene of ABC transporter family protein
AT3G20210.1	1.28581	8.2555e-13	0.9074	1.49043e-12	2.47848	9.94286e-50	AT3G20210	protein_coding	DELTA VACUOLAR PROCESSING ENZYME (DELTA-VPE);DELTA VACUOLAR PROCESSING ENZYME (DELTAVPE)	Encodes a vacuolar processing enzyme with caspase-1-like activity that is specifically expressed in inner integument of developing seeds. Mutants display abnormal seed coat development. It is speculated to be involved in cell death of limited cell layers, the purpose of which is to form a seed coat.
AT4G28610.1	1.27519	2.52926e-07	1.81344	6.01772e-14	0.640294	6.72595e-05	AT4G28610	protein_coding	PHOSPHATE STARVATION RESPONSE 1 (PHR1); (AtPHR1)	Similar to phosphate starvation response gene from Chlamydomonas. Weakly responsive to phosphate starvation. Acts upstream of PHO2 in phosphate signaling.
AT1G06460.1	1.27262	1.24739e-13	1.31726	5.77258e-13	1.91758	0	AT1G06460	protein_coding	ALPHA-CRYSTALLIN DOMAIN 32.1 (ACD32.1);ALPHA-CRYSTALLIN DOMAIN 31.2 (ACD31.2)	ACD32.1 encodes an alpha-crystallin domain containing protein with homology to small heat shock proteins.
AT5G08139.1	1.27165	2.0795e-10	0.870892	1.06395e-05	1.49306	0	AT5G08139	protein_coding		RING/U-box superfamily protein; FUNCTIONS IN: zinc ion binding; INVOLVED IN: biological_process unknown; LOCATED IN: cellular_component unknown; EXPRESSED IN: 23 plant structures; EXPRESSED DURING: 13 growth stages; CONTAINS InterPro DOMAIN/s: Zinc finger, RING-type (InterPro:IPR001841), Zinc finger, C3HC4 RING-type (InterPro:IPR018957); BEST Arabidopsis thaliana protein match is: RING/U-box supe…
AT5G47020.1	1.25474	3.90183e-12	0.890187	3.46251e-12	1.70466	8.91184e-13	AT5G47020	protein_coding		unknown protein; FUNCTIONS IN: molecular_function unknown; INVOLVED IN: biological_process unknown; LOCATED IN: endomembrane system; EXPRESSED IN: 23 plant structures; EXPRESSED DURING: 13 growth stages; BEST Arabidopsis thaliana protein match is: unknown protein (TAIR:AT5G11700.2); Has 1807 Blast hits to 1807 proteins in 277 species: Archae - 0; Bacteria - 0; Metazoa - 736; Fungi - 347; Plants -…
AT1G48750.1	1.25387	1.65655e-11	0.803584	5.84872e-12	1.36157	1.40752e-11	AT1G48750	protein_coding		Bifunctional inhibitor/lipid-transfer protein/seed storage 2S albumin superfamily protein; FUNCTIONS IN: lipid binding; INVOLVED IN: lipid transport; LOCATED IN: endomembrane system; EXPRESSED IN: 22 plant structures; EXPRESSED DURING: 13 growth stages; CONTAINS InterPro DOMAIN/s: Bifunctional inhibitor/plant lipid transfer protein/seed storage (InterPro:IPR016140), Plant lipid transfer protein/s…
AT2G27300.1	1.24133	3.80127e-08	5.5666	0.00031288	1.7864	9.92915e-13	AT2G27300	protein_coding	ARABIDOPSIS NAC DOMAIN CONTAINING PROTEIN 40 (ANAC040);NTM1-LIKE 8 (NTL8)	NTM1-like 8 (NTL8); CONTAINS InterPro DOMAIN/s: No apical meristem (NAM) protein (InterPro:IPR003441); BEST Arabidopsis thaliana protein match is: NAC domain containing protein 60 (TAIR:AT3G44290.1); Has 2835 Blast hits to 2829 proteins in 72 species: Archae - 0; Bacteria - 0; Metazoa - 0; Fungi - 0; Plants - 2835; Viruses - 0; Other Eukaryotes - 0 (source: NCBI BLink).
AT2G37970.1	1.24025	2.37412e-12	1.57607	1.46575e-12	0.820182	2.30228e-12	AT2G37970	protein_coding	(SOUL-1)	SOUL-1; FUNCTIONS IN: binding; INVOLVED IN: N-terminal protein myristoylation, red or far-red light signaling pathway; LOCATED IN: plasma membrane, vacuole; EXPRESSED IN: 25 plant structures; EXPRESSED DURING: 15 growth stages; CONTAINS InterPro DOMAIN/s: SOUL haem-binding protein (InterPro:IPR006917); BEST Arabidopsis thaliana protein match is: SOUL heme-binding family protein (TAIR:AT3G10130.1)…
AT5G03090.1	1.23937	3.2667e-05	2.78099	9.46814e-05	1.21109	0.000356534	AT5G03090	protein_coding		BEST Arabidopsis thaliana protein match is: mto 1 responding down 1 (TAIR:AT1G53480.1); Has 7 Blast hits to 7 proteins in 1 species: Archae - 0; Bacteria - 0; Metazoa - 0; Fungi - 0; Plants - 7; Viruses - 0; Other Eukaryotes - 0 (source: NCBI BLink).
AT1G03270.1	1.23786	0.0301372	1.56308	0.00274835	1.28473	0.00217926	AT1G03270	protein_coding		CBS domain-containing protein with a domain of unknown function (DUF21); FUNCTIONS IN: molecular_function unknown; INVOLVED IN: biological_process unknown; LOCATED IN: endomembrane system; EXPRESSED IN: 21 plant structures; EXPRESSED DURING: 14 growth stages; CONTAINS InterPro DOMAIN/s: Protein of unknown function DUF21 (InterPro:IPR002550); BEST Arabidopsis thaliana protein match is: CBS domain-…
AT1G27510.1	1.22253	0	2.0479	0	0.815997	6.56273e-08	AT1G27510	protein_coding	EXECUTER 2 (EX2)	FUNCTIONS IN: DNA binding, nuclease activity; INVOLVED IN: response to singlet oxygen; LOCATED IN: thylakoid membrane; EXPRESSED IN: 22 plant structures; EXPRESSED DURING: 13 growth stages; CONTAINS InterPro DOMAIN/s: Protein of unknown function DUF3506 (InterPro:IPR021894), UvrB/UvrC protein (InterPro:IPR001943); BEST Arabidopsis thaliana protein match is: Protein of unknown function (DUF3506) (…
AT3G05120.1	1.22248	0	2.60544	0	1.582	3.44007e-12	AT3G05120	protein_coding	GA INSENSITIVE DWARF1A (GID1A);GA INSENSITIVE DWARF1A (ATGID1A)	Encodes a gibberellin (GA) receptor ortholog of the rice GA receptor gene (OsGID1). Has GA-binding activity, showing higher affinity to GA4. Interacts with DELLA proteins in vivo in the presence of GA4. The DELLA region alone can interact with GID1A in GA-dependent manner in a Y2H assay.
AT4G12680.1	1.22202	2.03192e-05	2.12022	8.27794e-13	2.06399	3.74089e-11	AT4G12680	protein_coding		unknown protein; INVOLVED IN: vegetative to reproductive phase transition of meristem; LOCATED IN: endomembrane system; BEST Arabidopsis thaliana protein match is: unknown protein (TAIR:AT5G40640.1); Has 103 Blast hits to 103 proteins in 14 species: Archae - 0; Bacteria - 0; Metazoa - 0; Fungi - 0; Plants - 103; Viruses - 0; Other Eukaryotes - 0 (source: NCBI BLink).
AT5G47810.1	1.22198	3.89957e-12	3.05241	0	2.42317	1.03298e-12	AT5G47810	protein_coding	PHOSPHOFRUCTOKINASE 2 (PFK2)	phosphofructokinase 2 (PFK2); CONTAINS InterPro DOMAIN/s: Pyrophosphate-dependent phosphofructokinase TP0108 (InterPro:IPR012004), Phosphofructokinase (InterPro:IPR000023); BEST Arabidopsis thaliana protein match is: phosphofructokinase 3 (TAIR:AT4G26270.1); Has 1807 Blast hits to 1807 proteins in 277 species: Archae - 0; Bacteria - 0; Metazoa - 736; Fungi - 347; Plants - 385; Viruses - 0; Other …
AT1G01470.1	1.21127	0	2.20898	4.2378e-13	1.03653	8.33914e-13	AT1G01470	protein_coding	LATE EMBRYOGENESIS ABUNDANT 14 (LEA14);LIGHT STRESS-REGULATED 3 (LSR3)	Encodes late-embryogenesis abundant protein whose mRNA levels are induced in response to wounding and light stress. Might be involved in protection against dessication.
AT1G05340.1	1.21013	0.000368494	1.62963	0.000162745	1.79448	3.15675e-09	AT1G05340	protein_coding		unknown protein; FUNCTIONS IN: molecular_function unknown; INVOLVED IN: biological_process unknown; LOCATED IN: chloroplast; EXPRESSED IN: 14 plant structures; EXPRESSED DURING: 7 growth stages; BEST Arabidopsis thaliana protein match is: unknown protein (TAIR:AT2G32210.1); Has 189 Blast hits to 189 proteins in 27 species: Archae - 0; Bacteria - 0; Metazoa - 0; Fungi - 21; Plants - 168; Viruses -…
AT3G23260.1	1.20505	0.00422018	1.72741	4.45673e-05	1.73293	0.000195774	AT3G23260	protein_coding		F-box and associated interaction domains-containing protein; CONTAINS InterPro DOMAIN/s: F-box domain, cyclin-like (InterPro:IPR001810), F-box domain, Skp2-like (InterPro:IPR022364), F-box associated domain, type 1 (InterPro:IPR006527), F-box associated interaction domain (InterPro:IPR017451); BEST Arabidopsis thaliana protein match is: F-box and associated interaction domains-containing protein …
AT4G17560.1	1.19519	6.6249e-12	1.61565	0	0.612515	0.00782369	AT4G17560	protein_coding		Ribosomal protein L19 family protein; FUNCTIONS IN: structural constituent of ribosome; INVOLVED IN: translation, ribosome biogenesis; LOCATED IN: ribosome, chloroplast stroma, chloroplast, membrane, chloroplast envelope; EXPRESSED IN: 22 plant structures; EXPRESSED DURING: 13 growth stages; CONTAINS InterPro DOMAIN/s: Ribosomal protein L19 (InterPro:IPR001857); BEST Arabidopsis thaliana protein …
AT1G79390.1	1.19219	1.75083e-05	1.08978	4.09259e-07	0.7229	4.63292e-05	AT1G79390	protein_coding		unknown protein; Has 30201 Blast hits to 17322 proteins in 780 species: Archae - 12; Bacteria - 1396; Metazoa - 17338; Fungi - 3422; Plants - 5037; Viruses - 0; Other Eukaryotes - 2996 (source: NCBI BLink).
AT5G17550.1	1.18832	2.81231e-12	0.964117	1.5035e-12	0.682336	0	AT5G17550	protein_coding	PEROXIN 19-2 (PEX19-2); (AtPEX19-2)	peroxin 19-2 (PEX19-2); CONTAINS InterPro DOMAIN/s: Pex19 protein (InterPro:IPR006708); BEST Arabidopsis thaliana protein match is: peroxin 19-1 (TAIR:AT3G03490.1); Has 30201 Blast hits to 17322 proteins in 780 species: Archae - 12; Bacteria - 1396; Metazoa - 17338; Fungi - 3422; Plants - 5037; Viruses - 0; Other Eukaryotes - 2996 (source: NCBI BLink).
AT1G48300.1	1.18373	2.84397e-11	1.27817	3.25264e-12	1.0965	9.63679e-12	AT1G48300	protein_coding	DIACYLGLYCEROL ACYLTRANSFERASE 3 (DGAT3)	unknown protein; FUNCTIONS IN: molecular_function unknown; INVOLVED IN: biological_process unknown; LOCATED IN: endomembrane system; EXPRESSED IN: 24 plant structures; EXPRESSED DURING: 15 growth stages; Has 96 Blast hits to 87 proteins in 37 species: Archae - 0; Bacteria - 2; Metazoa - 12; Fungi - 2; Plants - 65; Viruses - 0; Other Eukaryotes - 15 (source: NCBI BLink).
AT5G64850.1	1.18032	2.06516e-08	1.92479	4.62761e-11	0.848239	0.00308117	AT5G64850	protein_coding		FUNCTIONS IN: molecular_function unknown; INVOLVED IN: biological_process unknown; LOCATED IN: plasma membrane; EXPRESSED IN: 22 plant structures; EXPRESSED DURING: 13 growth stages; CONTAINS InterPro DOMAIN/s: RPM1-interacting protein 4, defence response (InterPro:IPR008700); BEST Arabidopsis thaliana protein match is: unknown protein (TAIR:AT5G09960.1); Has 30201 Blast hits to 17322 proteins in…
AT1G32740.1	1.17871	1.97234e-10	6.23259	0.000142225	2.16526	4.56449e-13	AT1G32740	protein_coding		SBP (S-ribonuclease binding protein) family protein; FUNCTIONS IN: zinc ion binding; INVOLVED IN: biological_process unknown; LOCATED IN: cellular_component unknown; EXPRESSED IN: 11 plant structures; EXPRESSED DURING: M germinated pollen stage, 4 anthesis, C globular stage, petal differentiation and expansion stage; CONTAINS InterPro DOMAIN/s: Zinc finger, RING-type (InterPro:IPR001841), S-ribon…
AT5G16110.1	1.17469	3.25739e-12	2.62942	0	1.82178	0	AT5G16110	protein_coding		unknown protein; FUNCTIONS IN: molecular_function unknown; INVOLVED IN: biological_process unknown; LOCATED IN: chloroplast; EXPRESSED IN: 24 plant structures; EXPRESSED DURING: 15 growth stages; BEST Arabidopsis thaliana protein match is: unknown protein (TAIR:AT3G02555.1); Has 133 Blast hits to 133 proteins in 18 species: Archae - 0; Bacteria - 0; Metazoa - 0; Fungi - 0; Plants - 133; Viruses -…
AT3G52070.1	1.15065	7.75833e-06	1.08539	0.0016177	1.58271	1.34202e-07	AT3G52070	protein_coding		unknown protein; FUNCTIONS IN: molecular_function unknown; INVOLVED IN: biological_process unknown; LOCATED IN: chloroplast; EXPRESSED IN: 22 plant structures; EXPRESSED DURING: 13 growth stages; Has 23 Blast hits to 23 proteins in 10 species: Archae - 0; Bacteria - 0; Metazoa - 0; Fungi - 0; Plants - 23; Viruses - 0; Other Eukaryotes - 0 (source: NCBI BLink).
AT1G62810.1	1.15017	9.63513e-07	0.663072	0.000787045	2.86441	3.57234e-10	AT1G62810	protein_coding	COPPER AMINE OXIDASE1 (CUAO1)	Encodes COPPER AMINE OXIDASE1 (CuAO1). Contributes to abscisic acid- and polyamine-induced nitric oxide biosynthesis and abscisic acid signal transduction.
AT5G64150.1	1.14553	0.00113286	0.705778	0.0163875	0.94151	0.000161514	AT5G64150	protein_coding		RNA methyltransferase family protein; FUNCTIONS IN: protein methyltransferase activity, methyltransferase activity, catalytic activity, nucleic acid binding; INVOLVED IN: methylation, protein amino acid methylation; LOCATED IN: chloroplast; EXPRESSED IN: 18 plant structures; EXPRESSED DURING: 11 growth stages; CONTAINS InterPro DOMAIN/s: Methyltransferase small (InterPro:IPR007848), DNA methylase…
AT3G18770.1	1.14553	0.00113309	1.20506	0.00188358	0.917318	0.0152608	AT3G18770	protein_coding		Autophagy-related protein 13; LOCATED IN: chloroplast; EXPRESSED IN: 6 plant structures; EXPRESSED DURING: 4 anthesis, petal differentiation and expansion stage; CONTAINS InterPro DOMAIN/s: Autophagy-related protein 13 (InterPro:IPR018731); BEST Arabidopsis thaliana protein match is: Autophagy-related protein 13 (TAIR:AT3G49590.1); Has 480 Blast hits to 395 proteins in 141 species: Archae - 0; Ba…
AT5G11600.1	1.14452	0.00937655	0.785291	0.0102576	0.85427	0.00964056	AT5G11600	protein_coding		unknown protein; FUNCTIONS IN: molecular_function unknown; INVOLVED IN: biological_process unknown; LOCATED IN: chloroplast; EXPRESSED IN: 20 plant structures; EXPRESSED DURING: 11 growth stages; BEST Arabidopsis thaliana protein match is: unknown protein (TAIR:AT1G19990.1); Has 1807 Blast hits to 1807 proteins in 277 species: Archae - 0; Bacteria - 0; Metazoa - 736; Fungi - 347; Plants - 385; Vi…
AT3G20250.1	1.14358	1.09132e-12	1.62459	0	1.08289	0	AT3G20250	protein_coding	PUMILIO 5 (APUM5);PUMILIO 5 (PUM5)	Encodes a member of the Arabidopsis Pumilio (APUM) proteins containing PUF domain (eight repeats of approximately 36 amino acids each). PUF proteins regulate both mRNA stability and translation through sequence-specific binding to the 3' UTR of target mRNA transcripts.
AT1G27470.1	1.14083	1.01819e-10	1.40461	0	0.802416	8.65144e-05	AT1G27470	protein_coding		transducin family protein / WD-40 repeat family protein; CONTAINS InterPro DOMAIN/s: WD40 repeat-like-containing domain (InterPro:IPR011046), WD40 repeat 2 (InterPro:IPR019782), Cytochrome cd1-nitrite reductase-like, C-terminal haem d1 (InterPro:IPR011048), WD40-repeat-containing domain (InterPro:IPR017986), WD40 repeat (InterPro:IPR001680), WD40/YVTN repeat-like-containing domain (InterPro:IPR01…
AT1G75100.1	1.1388	0.0252808	1.85052	0.000670385	1.58496	0.00760411	AT1G75100	protein_coding	J-DOMAIN PROTEIN REQUIRED FOR CHLOROPLAST ACCUMULATION RESPONSE 1 (JAC1)	Contains a J-domain at the C-terminus which is similar to the J-domain of auxilin, a clathrin-uncoating factor in cow, yeast and worm. Arabidopsis contains 6 other proteins similar to auxilin. Expressed in leaves and stems, but not in roots. Localized in the cytoplasm. Required for the chloroplast accumulation response, but not for the avoidance response. No molecular function known.
AT2G47960.1	1.13603	6.33156e-13	0.868899	8.38414e-09	0.681939	4.20143e-05	AT2G47960	protein_coding		unknown protein; CONTAINS InterPro DOMAIN/s: Protein of unknown function DUF974 (InterPro:IPR010378); Has 285 Blast hits to 284 proteins in 126 species: Archae - 0; Bacteria - 0; Metazoa - 150; Fungi - 68; Plants - 32; Viruses - 0; Other Eukaryotes - 35 (source: NCBI BLink).
AT4G38680.1	1.12827	0	0.683899	5.1656e-09	0.784448	2.31801e-09	AT4G38680	protein_coding	ARABIDOPSIS THALIANA COLD SHOCK PROTEIN 2 (ATCSP2);GLYCINE RICH PROTEIN 2 (GRP2);COLD SHOCK DOMAIN PROTEIN 2 (CSDP2);COLD SHOCK PROTEIN 2 (CSP2)	Encodes a glycine-rich protein that binds nucleic acids and promotes DNA melting. Its transcript and protein levels are up-regulated in response to cold treatment with protein levels peaking earlier in shoots (~10-14 days) than in roots (~21 days). It is normally expressed in meristematic regions and developing tissues where cell division occurs. RNAi and antisense lines with lower levels of CSP2…
AT1G69252.1	1.12331	4.45203e-05	3.25634	3.47377e-05	2.20133	6.44118e-07	AT1G69252	other_rna		other RNA
AT5G03460.1	1.12074	7.91114e-10	0.804596	9.66735e-09	0.651211	2.48903e-07	AT5G03460	protein_coding		unknown protein; FUNCTIONS IN: molecular_function unknown; INVOLVED IN: biological_process unknown; LOCATED IN: endomembrane system; EXPRESSED IN: 24 plant structures; EXPRESSED DURING: 15 growth stages; Has 30201 Blast hits to 17322 proteins in 780 species: Archae - 12; Bacteria - 1396; Metazoa - 17338; Fungi - 3422; Plants - 5037; Viruses - 0; Other Eukaryotes - 2996 (source: NCBI BLink).
AT1G60190.1	1.10151	2.74664e-09	2.54499	5.29491e-12	1.06316	9.29627e-05	AT1G60190	protein_coding	PLANT U-BOX 19 (PUB19); (AtPUB19)	Encodes PUB19, a plant U-box armadillo repeat protein. Involved in salt inhibition of germination together with PUB18.
AT3G10200.1	1.0995	0	1.63646	8.8022e-13	1.05821	3.3532e-12	AT3G10200	protein_coding		S-adenosyl-L-methionine-dependent methyltransferases superfamily protein; CONTAINS InterPro DOMAIN/s: Protein of unknown function DUF248, methyltransferase putative (InterPro:IPR004159); BEST Arabidopsis thaliana protein match is: S-adenosyl-L-methionine-dependent methyltransferases superfamily protein (TAIR:AT5G04060.1); Has 1192 Blast hits to 1180 proteins in 187 species: Archae - 1; Bacteria -…
AT1G09795.1	1.09775	4.73675e-07	1.49042	1.53848e-07	0.888835	0.000295806	AT1G09795	protein_coding	ATP PHOSPHORIBOSYL TRANSFERASE 2 (ATP-PRT2);ATP PHOSPHORIBOSYL TRANSFERASE 2 (ATATP-PRT2); (HISN1B)	ATP phosphoribosyl transferase, catalyses first step of histidine biosynthesis
AT1G49032.1	1.09281	1.11355e-11	1.5682	2.99719e-11	1.48876	4.27615e-11	AT1G49032	protein_coding		unknown protein; FUNCTIONS IN: molecular_function unknown; INVOLVED IN: biological_process unknown; LOCATED IN: endomembrane system; Has 30201 Blast hits to 17322 proteins in 780 species: Archae - 12; Bacteria - 1396; Metazoa - 17338; Fungi - 3422; Plants - 5037; Viruses - 0; Other Eukaryotes - 2996 (source: NCBI BLink).
AT1G46554.1	1.0873	2.13362e-12	3.24116	0	2.59493	1.47137e-12	AT1G46554	other_rna		other RNA
AT4G27657.1	1.08707	0.0290794	1.30603	3.4521e-05	1.33412	0.0135449	AT4G27657	protein_coding		unknown protein; FUNCTIONS IN: molecular_function unknown; INVOLVED IN: biological_process unknown; LOCATED IN: endomembrane system; EXPRESSED IN: 15 plant structures; EXPRESSED DURING: 9 growth stages; BEST Arabidopsis thaliana protein match is: unknown protein (TAIR:AT5G54145.1); Has 30201 Blast hits to 17322 proteins in 780 species: Archae - 12; Bacteria - 1396; Metazoa - 17338; Fungi - 3422; …
AT4G06746.1	1.07531	1.04779e-07	1.85798	1.50983e-06	2.21185	8.58182e-13	AT4G06746	protein_coding	DREB AND EAR MOTIF PROTEIN 5 (DEAR5);RELATED TO AP2 9 (RAP2.9)	encodes a member of the DREB subfamily A-5 of ERF/AP2 transcription factor family (RAP2.9). The protein contains one AP2 domain. There are 16 members in this subfamily including RAP2.1 and RAP2.10.
AT1G69870.1	1.07325	2.74502e-12	3.58465	3.88794e-13	0.88392	3.02534e-06	AT1G69870	protein_coding	NITRATE TRANSPORTER 1.7 (NRT1.7)	Encodes a low affinity nitrate transporter NRT1.7. Expressed in phloem. Responsible for source-to-sink remobilization of nitrate.
AT5G27320.1	1.06133	0.00145951	1.07205	0.000333001	0.982014	0.00107102	AT5G27320	protein_coding	GA INSENSITIVE DWARF1C (GID1C); (ATGID1C)	Encodes a gibberellin (GA) receptor ortholog of the rice GA receptor gene (OsGID1). Has GA-binding activity, showing higher affinity to GA4. Interacts with DELLA proteins in vivo in the presence of GA4.
AT1G10320.1	1.06041	0.0104843	1.43249	0.00103268	0.656726	0.0437051	AT1G10320	protein_coding		Zinc finger C-x8-C-x5-C-x3-H type family protein; FUNCTIONS IN: RNA binding, nucleotide binding, zinc ion binding, nucleic acid binding; LOCATED IN: nucleus; EXPRESSED IN: 22 plant structures; EXPRESSED DURING: 13 growth stages; CONTAINS InterPro DOMAIN/s: Zinc finger, CCCH-type (InterPro:IPR000571), RNA recognition motif, RNP-1 (InterPro:IPR000504), Nucleotide-binding, alpha-beta plait (InterPro…
AT1G03106.1	1.05975	0	3.66327	9.2308e-12	2.30357	1.6174e-11	AT1G03106	protein_coding		unknown protein; Has 35333 Blast hits to 34131 proteins in 2444 species: Archae - 798; Bacteria - 22429; Metazoa - 974; Fungi - 991; Plants - 531; Viruses - 0; Other Eukaryotes - 9610 (source: NCBI BLink).
AT4G02020.1	1.05477	9.31465e-06	1.64176	7.34359e-10	0.926255	0.00536197	AT4G02020	protein_coding	(EZA1);SET DOMAIN-CONTAINING PROTEIN 10 (SDG10);SWINGER (SWN)	Encodes a polycomb group protein. Forms part of a large protein complex that can include VRN2 (VERNALIZATION 2), VIN3 (VERNALIZATION INSENSITIVE 3) and polycomb group proteins FERTILIZATION INDEPENDENT ENDOSPERM (FIE) and CURLY LEAF (CLF). The complex has a role in establishing FLC (FLOWERING LOCUS C) repression during vernalization. Performs a partially redundant role to MEA in controlling seed …
AT5G45250.1	1.05025	0.000536164	0.636362	0.0495613	1.80855	1.86658e-08	AT5G45250	protein_coding	RESISTANT TO P. SYRINGAE 4 (RPS4)	RPS4 belongs to the Toll/interleukin-1 receptor (TIR)-nucleotide binding site (NBS)-Leu-rich repeat (LRR) class of disease resistance (R ) genes. Confers specific resistance to Pseudomonas syringae pv. tomato carrying the avirulence gene AvrRPS4. Produces alternative transcripts with truncated open reading frames.
AT4G11600.1	1.04987	2.74517e-12	0.931936	5.52906e-13	1.48814	2.6625e-12	AT4G11600	protein_coding	GLUTATHIONE PEROXIDASE 6 (GPX6);GLUTATHIONE PEROXIDASE 6 (ATGPX6); (PHGPX); (LSC803)	Encodes glutathione peroxidase.
AT5G05250.1	1.04749	6.94534e-13	1.18296	2.84313e-09	1.2501	0	AT5G05250	protein_coding		unknown protein; BEST Arabidopsis thaliana protein match is: unknown protein (TAIR:AT3G56360.1); Has 30201 Blast hits to 17322 proteins in 780 species: Archae - 12; Bacteria - 1396; Metazoa - 17338; Fungi - 3422; Plants - 5037; Viruses - 0; Other Eukaryotes - 2996 (source: NCBI BLink).
AT3G04240.1	1.03199	4.86015e-12	0.691608	2.25948e-10	0.605332	7.43527e-08	AT3G04240	protein_coding	SECRET AGENT (SEC)	Has O-linked N-acetyl glucosamine transferase activity. Similar to Arabidopsis SPY gene.
AT2G13547.1	1.03059	1.66902e-05	2.34118	4.67018e-08	2.06362	6.42155e-11	AT2G13547	protein_coding		unknown protein; Has 30201 Blast hits to 17322 proteins in 780 species: Archae - 12; Bacteria - 1396; Metazoa - 17338; Fungi - 3422; Plants - 5037; Viruses - 0; Other Eukaryotes - 2996 (source: NCBI BLink).
AT5G47030.1	1.02578	0	1.26888	0	1.8731	0	AT5G47030	protein_coding		Encodes the mitochondrial ATP synthase subunit delta.
AT2G06002.1	1.01057	0.000181709	1.45085	0.00279913	1.89429	1.15484e-07	AT2G06002	other_rna		other RNA
AT4G32770.1	1.00716	3.42974e-09	2.65508	3.89481e-13	1.46517	0	AT4G32770	protein_coding	VITAMIN E DEFICIENT 1 (VTE1);SUCROSE EXPORT DEFECTIVE 1 (ATSDX1)	Tocopherol cyclase involved in tocopherol (vitamin E)synthesis. VTE1 over-expressing plants have increased tocopherol indicating VTE1 is a major limiting factor in tocopherol synthesis. Mutants defective in this gene accumulate high amounts of zeaxanthin in conditions of high light or low temperature. Plays a role in the adaptation to low temperature stress, notably phloem loading.
AT1G27340.1	0.994327	2.72777e-07	1.72331	0	0.770673	0.00384041	AT1G27340	protein_coding	LEAF CURLING RESPONSIVENESS (LCR)	Encodes a putative F-box protein that is involved in the regulation of leaf morphology.
AT5G05680.1	0.990804	0	0.731904	1.80904e-07	1.35129	7.38409e-13	AT5G05680	protein_coding	MODIFIER OF SNC1,7 (MOS7);EMBRYO DEFECTIVE 2789 (EMB2789)	Encodes MOS7 (Modifier of snc1,7), homologous to human and Drosophila melanogaster nucleoporin Nup88. Resides at the nuclear envelope. Modulates the nuclear concentrations of certain defense proteins regulates defense outputs.
AT5G58660.1	0.990642	0.0439089	2.52986	2.46076e-06	2.47999	5.76167e-06	AT5G58660	protein_coding		2-oxoglutarate (2OG) and Fe(II)-dependent oxygenase superfamily protein; FUNCTIONS IN: oxidoreductase activity, acting on paired donors, with incorporation or reduction of molecular oxygen, 2-oxoglutarate as one donor, and incorporation of one atom each of oxygen into both donors, oxidoreductase activity, iron ion binding; INVOLVED IN: oxidation reduction; LOCATED IN: cellular_component unknown; …
AT4G17230.1	0.989453	2.16044e-11	0.853117	1.0593e-09	0.800353	7.64986e-10	AT4G17230	protein_coding	SCARECROW-LIKE 13 (SCL13)	Encodes a scarecrow-like protein (SCL13). Member of GRAS gene family.
AT5G01160.1	0.986503	5.00159e-13	1.37	3.17692e-12	1.67385	0	AT5G01160	protein_coding		RING/U-box superfamily protein; FUNCTIONS IN: zinc ion binding; INVOLVED IN: biological_process unknown; LOCATED IN: intracellular; EXPRESSED IN: 24 plant structures; EXPRESSED DURING: 15 growth stages; CONTAINS InterPro DOMAIN/s: Zinc finger, C2H2-like (InterPro:IPR015880), Zinc finger, RING-type, conserved site (InterPro:IPR017907), Zinc finger, RING-type (InterPro:IPR001841), Zinc finger, C2H2…
AT1G73130.1	0.978792	0.000443043	1.33426	1.10005e-05	1.39089	2.26605e-06	AT1G73130	protein_coding		unknown protein; BEST Arabidopsis thaliana protein match is: unknown protein (TAIR:AT1G17780.2); Has 1447 Blast hits to 774 proteins in 215 species: Archae - 0; Bacteria - 679; Metazoa - 377; Fungi - 171; Plants - 42; Viruses - 6; Other Eukaryotes - 172 (source: NCBI BLink).
AT5G03070.1	0.978174	0.000375951	1.48328	0.000385469	1.73839	6.05233e-07	AT5G03070	protein_coding	IMPORTIN ALPHA ISOFORM 9 (IMPA-9)	Putative importin alpha isoform. When overexpressed can rescue the impa-4 decreased transformation susceptibility phenotype.
AT3G29644.1	0.962696	0.0176289	0.978806	0.0393277	1.34712	0.00627303	AT3G29644	other_rna		Potential natural antisense gene, locus overlaps with AT3G29642
AT2G25010.1	0.957408	0.0347107	1.37615	0.0166403	1.77578	0.000229444	AT2G25010	protein_coding		Aminotransferase-like, plant mobile domain family protein; CONTAINS InterPro DOMAIN/s: Aminotransferase-like, plant mobile domain (InterPro:IPR019557); BEST Arabidopsis thaliana protein match is: Aminotransferase-like, plant mobile domain family protein (TAIR:AT1G17930.1); Has 746 Blast hits to 715 proteins in 16 species: Archae - 0; Bacteria - 0; Metazoa - 0; Fungi - 0; Plants - 746; Viruses - 0…
AT4G34881.1	0.956458	0	3.35926	8.76905e-13	1.79337	4.11239e-11	AT4G34881	protein_coding		unknown protein; FUNCTIONS IN: molecular_function unknown; INVOLVED IN: biological_process unknown; LOCATED IN: endomembrane system; Has 30201 Blast hits to 17322 proteins in 780 species: Archae - 12; Bacteria - 1396; Metazoa - 17338; Fungi - 3422; Plants - 5037; Viruses - 0; Other Eukaryotes - 2996 (source: NCBI BLink).
AT4G16630.1	0.955371	4.72084e-07	1.07228	1.82136e-10	0.908953	1.71399e-16	AT4G16630	protein_coding		DEA(D/H)-box RNA helicase family protein; FUNCTIONS IN: helicase activity, ATP binding, ATP-dependent helicase activity, nucleic acid binding; LOCATED IN: cellular_component unknown; EXPRESSED IN: cultured cell; CONTAINS InterPro DOMAIN/s: RNA helicase, DEAD-box type, Q motif (InterPro:IPR014014), DNA/RNA helicase, DEAD/DEAH box type, N-terminal (InterPro:IPR011545), RNA helicase, ATP-dependent, …
AT3G46670.1	0.952828	1.27523e-06	0.966065	1.70144e-07	1.68198	0	AT3G46670	protein_coding	UDP-GLUCOSYL TRANSFERASE 76E11 (UGT76E11)	UDP-glucosyl transferase 76E11 (UGT76E11); FUNCTIONS IN: quercetin 3-O-glucosyltransferase activity, UDP-glycosyltransferase activity, quercetin 7-O-glucosyltransferase activity, transferase activity, transferring glycosyl groups; INVOLVED IN: metabolic process; LOCATED IN: cellular_component unknown; EXPRESSED IN: 19 plant structures; EXPRESSED DURING: 13 growth stages; CONTAINS InterPro DOMAIN/…
AT2G13610.1	0.952234	0.0413382	1.46664	1.89917e-07	2.11548	0.00045857	AT2G13610	protein_coding	ATP-BINDING CASSETTE G5 (ABCG5)	ABC-2 type transporter family protein; FUNCTIONS IN: ATPase activity, coupled to transmembrane movement of substances; LOCATED IN: membrane; EXPRESSED IN: 22 plant structures; EXPRESSED DURING: 13 growth stages; CONTAINS InterPro DOMAIN/s: ATPase, AAA+ type, core (InterPro:IPR003593), ABC transporter-like (InterPro:IPR003439), ABC-2 type transporter (InterPro:IPR013525), ABC transporter, conserve…
AT5G06370.1	0.945282	7.28297e-13	2.23079	9.87171e-13	1.21096	2.75262e-12	AT5G06370	protein_coding		NC domain-containing protein-related; CONTAINS InterPro DOMAIN/s: NC (InterPro:IPR007053); BEST Arabidopsis thaliana protein match is: NC domain-containing protein-related (TAIR:AT3G02700.1); Has 30201 Blast hits to 17322 proteins in 780 species: Archae - 12; Bacteria - 1396; Metazoa - 17338; Fungi - 3422; Plants - 5037; Viruses - 0; Other Eukaryotes - 2996 (source: NCBI BLink).
AT2G02060.1	0.939267	0.0141334	1.26434	0.0127579	1.50524	4.8074e-06	AT2G02060	protein_coding		Homeodomain-like superfamily protein; CONTAINS InterPro DOMAIN/s: Homeodomain-like (InterPro:IPR009057), Myb, DNA-binding (InterPro:IPR014778), HTH transcriptional regulator, Myb-type, DNA-binding (InterPro:IPR017930), Myb-like DNA-binding domain, SHAQKYF class (InterPro:IPR006447), Homeodomain-related (InterPro:IPR012287); BEST Arabidopsis thaliana protein match is: Homeodomain-like superfamily …
AT3G01490.1	0.937069	0.000371356	1.46697	1.01283e-08	1.43278	2.68913e-08	AT3G01490	protein_coding		Protein kinase superfamily protein; FUNCTIONS IN: protein serine/threonine/tyrosine kinase activity, kinase activity; INVOLVED IN: protein amino acid phosphorylation; LOCATED IN: cellular_component unknown; EXPRESSED IN: 8 plant structures; EXPRESSED DURING: LP.06 six leaves visible, 4 anthesis, petal differentiation and expansion stage; CONTAINS InterPro DOMAIN/s: Protein kinase, catalytic domai…
AT3G60290.1	0.933991	4.9516e-10	1.67094	0	1.59398	0	AT3G60290	protein_coding		2-oxoglutarate (2OG) and Fe(II)-dependent oxygenase superfamily protein; FUNCTIONS IN: oxidoreductase activity, acting on paired donors, with incorporation or reduction of molecular oxygen, 2-oxoglutarate as one donor, and incorporation of one atom each of oxygen into both donors, oxidoreductase activity; INVOLVED IN: response to karrikin, biosynthetic process; LOCATED IN: cellular_component unkn…
AT1G55850.1	0.933986	7.04223e-12	2.16618	0	0.596227	2.79229e-11	AT1G55850	protein_coding	(ATCSLE1);CELLULOSE SYNTHASE LIKE E1 (CSLE1)	encodes a protein similar to cellulose synthase
AT5G09540.1	0.929391	0.00484979	2.28048	3.42036e-05	1.73507	0.000644086	AT5G09540	protein_coding		Chaperone DnaJ-domain superfamily protein; FUNCTIONS IN: heat shock protein binding; INVOLVED IN: protein folding, response to salt stress; LOCATED IN: cellular_component unknown; CONTAINS InterPro DOMAIN/s: Molecular chaperone, heat shock protein, Hsp40, DnaJ (InterPro:IPR015609), Heat shock protein DnaJ, N-terminal (InterPro:IPR001623); BEST Arabidopsis thaliana protein match is: Chaperone DnaJ…
AT5G16380.1	0.926834	2.42431e-06	1.08069	3.6935e-07	0.756144	1.51573e-07	AT5G16380	protein_coding		Protein of unknown function, DUF538; FUNCTIONS IN: molecular_function unknown; INVOLVED IN: biological_process unknown; LOCATED IN: endomembrane system; EXPRESSED IN: 23 plant structures; EXPRESSED DURING: 13 growth stages; CONTAINS InterPro DOMAIN/s: Protein of unknown function DUF538 (InterPro:IPR007493); BEST Arabidopsis thaliana protein match is: Protein of unknown function, DUF538 (TAIR:AT3G…
AT1G17145.1	0.924832	0	0.810579	6.55931e-12	0.971209	4.81272e-12	AT1G17145	protein_coding		RING/U-box superfamily protein; FUNCTIONS IN: zinc ion binding; INVOLVED IN: biological_process unknown; LOCATED IN: cellular_component unknown; EXPRESSED IN: 24 plant structures; EXPRESSED DURING: 15 growth stages; CONTAINS InterPro DOMAIN/s: Zinc finger, RING-type (InterPro:IPR001841); BEST Arabidopsis thaliana protein match is: RING/U-box superfamily protein (TAIR:AT1G78420.2); Has 249 Blast h…
AT2G19810.1	0.916303	0.00322982	3.13469	8.10221e-07	1.55166	4.37798e-08	AT2G19810	protein_coding	(AtOZF1);TANDEM ZINC FINGER 2 (TZF2); (ATTZF2);OXIDATION-RELATED ZINC FINGER 1 (OZF1)	Encodes Oxidation-related Zinc Finger 1 (OZF1), a plasma membrane protein involved in oxidative stress.
AT5G47040.1	0.909308	3.80328e-09	2.18889	0	1.48234	0	AT5G47040	protein_coding	LON PROTEASE 2 (LON2)	Encodes a member of the Lon protease-like proteins (Lon1/At5g26860, Lon2/At5g47040, Lon3/At3g05780, Lon4/At3g05790). Lon is a multifunctional ATP-dependent protease which exists in bacteria, archaea and within organelles in eukaryotic cells. Lon proteases are responsible for the degradation of abnormal, damaged and unstable proteins.
AT5G11090.1	0.907811	9.58612e-12	0.877002	0	0.663757	2.28497e-09	AT5G11090	protein_coding		serine-rich protein-related; BEST Arabidopsis thaliana protein match is: serine-rich protein-related (TAIR:AT5G25280.2); Has 1807 Blast hits to 1807 proteins in 277 species: Archae - 0; Bacteria - 0; Metazoa - 736; Fungi - 347; Plants - 385; Viruses - 0; Other Eukaryotes - 339 (source: NCBI BLink).
AT5G49640.1	0.901631	4.59095e-12	3.1139	0	0.918169	2.67693e-12	AT5G49640	protein_coding		unknown protein; Has 1807 Blast hits to 1807 proteins in 277 species: Archae - 0; Bacteria - 0; Metazoa - 736; Fungi - 347; Plants - 385; Viruses - 0; Other Eukaryotes - 339 (source: NCBI BLink).
AT5G21020.2	0.891644	1.11661e-10	2.82548	1.81283e-11	1.38947	0	AT5G21020	protein_coding		unknown protein; FUNCTIONS IN: molecular_function unknown; INVOLVED IN: biological_process unknown; LOCATED IN: endomembrane system; Has 35333 Blast hits to 34131 proteins in 2444 species: Archae - 798; Bacteria - 22429; Metazoa - 974; Fungi - 991; Plants - 531; Viruses - 0; Other Eukaryotes - 9610 (source: NCBI BLink).
AT4G20850.1	0.891608	0	1.04968	5.60209e-12	1.30007	1.70032e-12	AT4G20850	protein_coding	TRIPEPTIDYL PEPTIDASE II (TPP2)	Tripeptidyl Peptidase II. Ser protease that assembles into a large oligomeric complex containing two proteins of 153 and 142 kD that are derived from a single TPP2 gene, with the smaller version missing part of the C-terminal end. Not essential, based on the lack of phenotype of a T-DNA disruption mutant.
AT4G13400.1	0.891234	0.0145159	1.51178	0.00414425	0.991717	0.0310099	AT4G13400	protein_coding		2-oxoglutarate (2OG) and Fe(II)-dependent oxygenase superfamily protein; BEST Arabidopsis thaliana protein match is: 2-oxoglutarate (2OG) and Fe(II)-dependent oxygenase superfamily protein (TAIR:AT3G63290.1); Has 390 Blast hits to 389 proteins in 142 species: Archae - 0; Bacteria - 106; Metazoa - 14; Fungi - 122; Plants - 74; Viruses - 0; Other Eukaryotes - 74 (source: NCBI BLink).
AT4G24560.1	0.89096	0.000136512	0.848808	4.28774e-05	0.817219	0.000608449	AT4G24560	protein_coding	UBIQUITIN-SPECIFIC PROTEASE 16 (UBP16)	Encodes a ubiquitin-specific protease. There is no evidence for a phenotype in ubp16-1 mutants, however, double mutant analysis with ubp15 mutants reveals a role for UBP16 in plant development and cell proliferation.
AT1G30515.1	0.890308	0.00033501	1.1114	4.03724e-06	2.30933	0.000893111	AT1G30515	protein_coding		unknown protein; FUNCTIONS IN: molecular_function unknown; INVOLVED IN: biological_process unknown; LOCATED IN: endomembrane system; EXPRESSED IN: 16 plant structures; EXPRESSED DURING: 6 growth stages; BEST Arabidopsis thaliana protein match is: unknown protein (TAIR:AT4G21740.1); Has 20 Blast hits to 20 proteins in 4 species: Archae - 0; Bacteria - 0; Metazoa - 0; Fungi - 0; Plants - 20; Viruse…
AT1G19110.1	0.889446	1.30487e-11	0.74591	2.54245e-09	1.62886	0	AT1G19110	protein_coding		inter-alpha-trypsin inhibitor heavy chain-related; FUNCTIONS IN: molecular_function unknown; INVOLVED IN: biological_process unknown; LOCATED IN: plasma membrane, membrane; EXPRESSED IN: 24 plant structures; EXPRESSED DURING: 15 growth stages; CONTAINS InterPro DOMAIN/s: von Willebrand factor, type A (InterPro:IPR002035); BEST Arabidopsis thaliana protein match is: unknown protein (TAIR:AT1G72500…
AT5G51760.1	0.889156	2.80667e-12	2.81514	8.271e-13	1.32436	1.12315e-12	AT5G51760	protein_coding	ABA-HYPERSENSITIVE GERMINATION 1 (AHG1)	Encodes AHG1 (ABA-hypersensitive germination 1), a putative protein phosphatase 2C (PP2C). Expressed in seeds. AHG1 functions in seed development and germination.
AT3G07780.1	0.888152	2.80859e-12	0.634634	1.78125e-07	1.14714	4.51601e-12	AT3G07780	protein_coding	OBERON1 (OBE1)	Encodes a nuclear PHD finger protein that is functionally redundant with OBE2 and plays an important role in the maintenance and/or establishment of the root and shoot apical meristems.
AT4G01020.1	0.887189	0.000462839	0.878346	0.00015341	1.32997	3.66864e-08	AT4G01020	protein_coding		helicase domain-containing protein / IBR domain-containing protein / zinc finger protein-related; FUNCTIONS IN: in 6 functions; LOCATED IN: intracellular, chloroplast; CONTAINS InterPro DOMAIN/s: Helicase-associated domain (InterPro:IPR007502), Zinc finger, C2H2-like (InterPro:IPR015880), Zinc finger, RING-type, conserved site (InterPro:IPR017907), DNA/RNA helicase, DEAD/DEAH box type, N-terminal…
AT5G41350.1	0.877566	0	1.00798	1.59433e-12	0.65185	7.92821e-10	AT5G41350	protein_coding		RING/U-box superfamily protein; FUNCTIONS IN: zinc ion binding; LOCATED IN: mitochondrion; EXPRESSED IN: 20 plant structures; EXPRESSED DURING: 10 growth stages; CONTAINS InterPro DOMAIN/s: Zinc finger, RING-type (InterPro:IPR001841), Zinc finger, C3HC4 RING-type (InterPro:IPR018957); BEST Arabidopsis thaliana protein match is: RING-H2 finger B1A (TAIR:AT4G00335.2); Has 30201 Blast hits to 17322 …
AT3G24927.1	0.875156	2.67292e-12	1.69658	0	3.20163	0	AT3G24927	pseudogene		pseudogene of unknown protein
AT1G20830.1	0.874107	0.00124713	0.921837	0.000383481	0.903514	0.000282429	AT1G20830	protein_coding	MULTIPLE CHLOROPLAST DIVISION SITE 1 (MCD1)	Encodes MCD1 (MULTIPLE CHLOROPLAST DIVISION SITE 1). Determines the site of chloroplast division in concert with MinD (AT5G24020).
AT2G17520.1	0.874075	0.000117781	2.11016	2.28134e-12	0.861416	0.000450402	AT2G17520	protein_coding	INOSITOL REQUIRING 1-2 (IRE1-2);ARABIDOPSIS THALIANA INOSITOL REQUIRING 1-2 (ATIRE1-2); (IRE1A)	Encodes a endoribonuclease/protein kinase IRE1-like protein that is predicted to form a type I transmembrane protein structure and contain kinase/endoribonuclease domains at their C-terminal halves. The transcript levels for several ER-stress responsive genes, including six protein disulfide isomerases (PDIs), BiP2, and AtbZIP60 are not affected in ire1-2 null mutants.
AT5G22290.1	0.8678	0	1.6906	0	1.41775	2.68662e-05	AT5G22290	protein_coding	NAC DOMAIN CONTAINING PROTEIN 89 (NAC089);NAC DOMAIN CONTAINING PROTEIN 89 (anac089);FRUCTOSE-SENSING QUANTITATIVE TRAIT LOCUS 6 (FSQ6)	Encodes ANAC089, a membrane-tethered transcription factor that negatively regulates floral initiation.
AT3G01210.1	0.864345	0.00894606	1.60957	0.00179227	1.38443	0.000744666	AT3G01210	protein_coding		RNA-binding (RRM/RBD/RNP motifs) family protein; FUNCTIONS IN: oxidoreductase activity, nucleic acid binding; INVOLVED IN: oxidation reduction; LOCATED IN: cellular_component unknown; EXPRESSED IN: 22 plant structures; EXPRESSED DURING: 13 growth stages; CONTAINS InterPro DOMAIN/s: Aldo/keto reductase (InterPro:IPR001395), RNA recognition motif, RNP-1 (InterPro:IPR000504); BEST Arabidopsis thalia…
AT1G09910.1	0.852048	4.82378e-06	2.58966	0	0.825144	3.28718e-06	AT1G09910	protein_coding		Rhamnogalacturonate lyase family protein; FUNCTIONS IN: lyase activity; INVOLVED IN: carbohydrate metabolic process; LOCATED IN: cellular_component unknown; EXPRESSED IN: 23 plant structures; EXPRESSED DURING: 13 growth stages; CONTAINS InterPro DOMAIN/s: Glycoside hydrolase-type carbohydrate-binding (InterPro:IPR011013), Rhamnogalacturonate lyase (InterPro:IPR010325), Carbohydrate-binding-like f…
AT3G29140.1	0.84979	0.00825925	1.66225	0.000106633	1.34712	0.00627428	AT3G29140	protein_coding		unknown protein; FUNCTIONS IN: molecular_function unknown; INVOLVED IN: biological_process unknown; LOCATED IN: endomembrane system; EXPRESSED IN: stem, sperm cell; Has 5 Blast hits to 5 proteins in 1 species: Archae - 0; Bacteria - 0; Metazoa - 0; Fungi - 0; Plants - 5; Viruses - 0; Other Eukaryotes - 0 (source: NCBI BLink).
AT4G32440.2	0.844562	0.000180354	1.48619	0	1.19421	4.09598e-08	AT4G32440	protein_coding		Plant Tudor-like RNA-binding protein; FUNCTIONS IN: RNA binding; INVOLVED IN: biological_process unknown; EXPRESSED IN: 21 plant structures; EXPRESSED DURING: 10 growth stages; CONTAINS InterPro DOMAIN/s: Tudor-like, plant (InterPro:IPR014002), ENT (InterPro:IPR005491), Agenet (InterPro:IPR008395); BEST Arabidopsis thaliana protein match is: Plant Tudor-like protein (TAIR:AT2G25590.1); Has 35333 …
AT5G44670.1	0.842203	2.22208e-05	1.03718	3.30572e-07	1.70926	0	AT5G44670	protein_coding		Domain of unknown function (DUF23); CONTAINS InterPro DOMAIN/s: Protein of unknown function DUF23 (InterPro:IPR008166); BEST Arabidopsis thaliana protein match is: Domain of unknown function (DUF23) (TAIR:AT4G20170.1); Has 204 Blast hits to 204 proteins in 35 species: Archae - 0; Bacteria - 27; Metazoa - 39; Fungi - 0; Plants - 129; Viruses - 0; Other Eukaryotes - 9 (source: NCBI BLink).
AT1G35516.1	0.838427	0	2.28256	2.12669e-12	2.4199	2.46441e-12	AT1G35516	protein_coding		myb-like transcription factor family protein; CONTAINS InterPro DOMAIN/s: Myb transcription factor (InterPro:IPR015495); Has 12 Blast hits to 12 proteins in 1 species: Archae - 0; Bacteria - 0; Metazoa - 0; Fungi - 0; Plants - 12; Viruses - 0; Other Eukaryotes - 0 (source: NCBI BLink).
AT4G24200.1	0.836501	0.0240885	1.97676	4.39232e-11	0.723065	0.0105509	AT4G24200	protein_coding		Transcription elongation factor (TFIIS) family protein; CONTAINS InterPro DOMAIN/s: Transcription factor IIS, N-terminal (InterPro:IPR017923); Has 1174 Blast hits to 562 proteins in 174 species: Archae - 0; Bacteria - 342; Metazoa - 163; Fungi - 176; Plants - 109; Viruses - 0; Other Eukaryotes - 384 (source: NCBI BLink).
AT5G28919.1	0.834053	3.21161e-12	1.2709	0	1.12555	4.07693e-12	AT5G28919	protein_coding		FUNCTIONS IN: molecular_function unknown; INVOLVED IN: biological_process unknown; LOCATED IN: cellular_component unknown; BEST Arabidopsis thaliana protein match is: Expressed protein (TAIR:AT3G01345.1); Has 30201 Blast hits to 17322 proteins in 780 species: Archae - 12; Bacteria - 1396; Metazoa - 17338; Fungi - 3422; Plants - 5037; Viruses - 0; Other Eukaryotes - 2996 (source: NCBI BLink).
AT3G27870.1	0.832409	8.74395e-05	2.95738	4.35678e-11	1.22485	1.28405e-10	AT3G27870	protein_coding		ATPase E1-E2 type family protein / haloacid dehalogenase-like hydrolase family protein; FUNCTIONS IN: ATPase activity, coupled to transmembrane movement of ions, phosphorylative mechanism; INVOLVED IN: metabolic process, ATP biosynthetic process, phospholipid transport; LOCATED IN: integral to membrane, membrane; EXPRESSED IN: 22 plant structures; EXPRESSED DURING: 14 growth stages; CONTAINS Inte…
AT5G10610.1	0.828401	0.00699405	0.925348	0.00581075	1.67759	1.14144e-07	AT5G10610	protein_coding	CYTOCHROME P450, FAMILY 81, SUBFAMILY K, POLYPEPTIDE 1 (CYP81K1)	member of CYP81K
AT1G71080.1	0.826843	1.1578e-08	2.23779	0	0.720738	0.000946843	AT1G71080	protein_coding		RNA polymerase II transcription elongation factor; FUNCTIONS IN: molecular_function unknown; INVOLVED IN: biological_process unknown; LOCATED IN: cellular_component unknown; EXPRESSED IN: 23 plant structures; EXPRESSED DURING: 13 growth stages; CONTAINS InterPro DOMAIN/s: Eaf, ELL-associated factor (InterPro:IPR019194); BEST Arabidopsis thaliana protein match is: RNA polymerase II transcription e…
AT5G50170.1	0.824809	0.000141723	1.59774	2.87031e-13	0.600142	0.000283138	AT5G50170	protein_coding		C2 calcium/lipid-binding and GRAM domain containing protein; CONTAINS InterPro DOMAIN/s: C2 membrane targeting protein (InterPro:IPR018029), C2 calcium/lipid-binding domain, CaLB (InterPro:IPR008973), GRAM (InterPro:IPR004182), C2 calcium-dependent membrane targeting (InterPro:IPR000008); BEST Arabidopsis thaliana protein match is: C2 calcium/lipid-binding and GRAM domain containing protein (TAIR…
AT5G03670.1	0.820605	0.0221258	1.94469	8.51006e-07	1.23931	0.0037308	AT5G03670	protein_coding	TON1 RECRUITING MOTIF 28 (TRM28)	unknown protein; BEST Arabidopsis thaliana protein match is: unknown protein (TAIR:AT2G36420.1); Has 700 Blast hits to 624 proteins in 104 species: Archae - 0; Bacteria - 18; Metazoa - 333; Fungi - 60; Plants - 73; Viruses - 24; Other Eukaryotes - 192 (source: NCBI BLink).
AT4G31877.1	0.819935	2.63575e-12	2.34843	0	0.943805	1.07687e-11	AT4G31877	miRNA	MICRORNA156C (MIR156C)	Encodes a microRNA that targets several SPL family members, including SPL3,4, and 5. By regulating the expression of SPL3 (and probably also SPL4 and SPL5), this microRNA regulates vegetative phase change. MicroRNAs are regulatory RNAs with a mature length of ~21-nucleotides that are processed from hairpin precursors by Dicer-like enzymes. MicroRNAs can negatively regulate gene expression by atte…
AT4G23630.1	0.793737	1.96003e-11	0.647331	7.76791e-12	0.706073	4.24574e-12	AT4G23630	protein_coding	VIRB2-INTERACTING PROTEIN 1 (BTI1);RETICULAN LIKE PROTEIN B1 (RTNLB1)	VIRB2-interacting protein 1 (BTI1); INVOLVED IN: biological_process unknown; LOCATED IN: endoplasmic reticulum, plasma membrane, endoplasmic reticulum membrane, vacuole; EXPRESSED IN: 26 plant structures; EXPRESSED DURING: 15 growth stages; CONTAINS InterPro DOMAIN/s: Reticulon (InterPro:IPR003388); BEST Arabidopsis thaliana protein match is: VIRB2-interacting protein 2 (TAIR:AT4G11220.1); Has 12…
AT5G65495.1	0.792476	0.00426008	2.51147	8.09281e-07	0.863231	0.000876704	AT5G65495	protein_coding		unknown protein; Has 9 Blast hits to 9 proteins in 5 species: Archae - 0; Bacteria - 0; Metazoa - 0; Fungi - 0; Plants - 9; Viruses - 0; Other Eukaryotes - 0 (source: NCBI BLink).
AT4G15260.1	0.780434	0.00685694	1.4575	3.06664e-05	1.4548	2.23265e-07	AT4G15260	protein_coding		UDP-Glycosyltransferase superfamily protein; FUNCTIONS IN: UDP-glycosyltransferase activity, transferase activity, transferring glycosyl groups; INVOLVED IN: metabolic process; LOCATED IN: cellular_component unknown; EXPRESSED IN: 20 plant structures; EXPRESSED DURING: 12 growth stages; CONTAINS InterPro DOMAIN/s: UDP-glucuronosyl/UDP-glucosyltransferase (InterPro:IPR002213); BEST Arabidopsis tha…
AT1G68050.1	0.776309	0.0304116	8.6865	9.94205e-09	1.07752	0.0073482	AT1G68050	protein_coding	(ADO3);"FLAVIN-BINDING, KELCH REPEAT, F BOX 1" (FKF1)	Encodes FKF1, a flavin-binding kelch repeat F box protein, is clock-controlled, regulates transition to flowering. Forms a complex with GI on the CO promoter to regulate CO expression.
AT4G01000.1	0.771365	1.23591e-11	1.672	3.47528e-12	0.775686	6.42542e-12	AT4G01000	protein_coding		Ubiquitin-like superfamily protein; FUNCTIONS IN: molecular_function unknown; LOCATED IN: cellular_component unknown; EXPRESSED IN: cultured cell; CONTAINS InterPro DOMAIN/s: Ubiquitin (InterPro:IPR000626); BEST Arabidopsis thaliana protein match is: ubiquitin family protein (TAIR:AT3G06455.1); Has 9247 Blast hits to 4627 proteins in 669 species: Archae - 0; Bacteria - 50; Metazoa - 4022; Fungi -…
AT5G19840.1	0.768799	0.00491915	0.926645	0.0173878	0.846234	0.0163135	AT5G19840	protein_coding		2-oxoglutarate (2OG) and Fe(II)-dependent oxygenase superfamily protein; CONTAINS InterPro DOMAIN/s: Transcription factor jumonji/aspartyl beta-hydroxylase (InterPro:IPR003347); BEST Arabidopsis thaliana protein match is: 2-oxoglutarate (2OG) and Fe(II)-dependent oxygenase superfamily protein (TAIR:AT3G20810.2); Has 1685 Blast hits to 1680 proteins in 337 species: Archae - 0; Bacteria - 393; Meta…
AT3G46668.1	0.767919	0.000219088	0.650749	0.0413211	0.733304	0.0040931	AT3G46668	other_rna		Unknown gene
AT3G01170.1	0.760579	0.000574514	1.15823	9.58091e-09	1.22724	9.40319e-10	AT3G01170	protein_coding		Ribosomal protein L34e superfamily protein; FUNCTIONS IN: structural constituent of ribosome; INVOLVED IN: translation; LOCATED IN: ribosome, intracellular, chloroplast; EXPRESSED IN: 23 plant structures; EXPRESSED DURING: 13 growth stages; CONTAINS InterPro DOMAIN/s: Ribosomal protein L34e (InterPro:IPR008195); BEST Arabidopsis thaliana protein match is: Ribosomal protein L34e superfamily protei…
AT5G20380.1	0.759269	1.52336e-08	0.610796	0.000534437	1.67135	0	AT5G20380	protein_coding	PHOSPHATE TRANSPORTER 4;5 (PHT4;5)	Encodes an inorganic phosphate transporter (PHT4;5).
AT1G78895.1	0.755674	4.23486e-05	1.01392	3.56453e-07	1.44432	8.32241e-13	AT1G78895	protein_coding		Reticulon family protein; INVOLVED IN: biological_process unknown; LOCATED IN: endomembrane system, endoplasmic reticulum; EXPRESSED IN: 24 plant structures; EXPRESSED DURING: 15 growth stages; CONTAINS InterPro DOMAIN/s: Reticulon (InterPro:IPR003388); BEST Arabidopsis thaliana protein match is: Reticulon family protein (TAIR:AT1G16825.1); Has 30201 Blast hits to 17322 proteins in 780 species: A…
AT5G13010.1	0.752778	0	0.66784	2.33261e-12	0.833405	0	AT5G13010	protein_coding	EMBRYO DEFECTIVE 3011 (EMB3011)	embryo defective 3011 (EMB3011); FUNCTIONS IN: RNA helicase activity, helicase activity, nucleic acid binding, ATP-dependent helicase activity, ATP binding; INVOLVED IN: embryo development ending in seed dormancy; LOCATED IN: cellular_component unknown; EXPRESSED IN: 25 plant structures; EXPRESSED DURING: 15 growth stages; CONTAINS InterPro DOMAIN/s: Helicase-associated domain (InterPro:IPR007502…
AT5G40340.1	0.748784	1.21556e-12	0.949437	0	0.70702	4.24301e-12	AT5G40340	protein_coding		Tudor/PWWP/MBT superfamily protein; FUNCTIONS IN: molecular_function unknown; LOCATED IN: nucleolus; EXPRESSED IN: 24 plant structures; EXPRESSED DURING: 14 growth stages; CONTAINS InterPro DOMAIN/s: PWWP (InterPro:IPR000313); BEST Arabidopsis thaliana protein match is: Tudor/PWWP/MBT superfamily protein (TAIR:AT3G27860.1); Has 216308 Blast hits to 97367 proteins in 3295 species: Archae - 846; Ba…
AT1G06200.1	0.748125	4.48594e-13	0.905458	4.24242e-12	0.979978	0	AT1G06200	protein_coding		Peptidase S24/S26A/S26B/S26C family protein; CONTAINS InterPro DOMAIN/s: Peptidase S24/S26A/S26B/S26C, beta-ribbon domain (InterPro:IPR011056), Peptidase S24/S26A/S26B/S26C (InterPro:IPR015927); BEST Arabidopsis thaliana protein match is: Peptidase S24/S26A/S26B/S26C family protein (TAIR:AT2G31140.1); Has 259 Blast hits to 259 proteins in 81 species: Archae - 0; Bacteria - 8; Metazoa - 68; Fungi …
AT1G79610.1	0.74793	0.00177762	0.992813	5.35835e-05	0.636632	0.00795884	AT1G79610	protein_coding	NA+/H+ ANTIPORTER 6 (NHX6);ARABIDOPSIS NA+/H+ ANTIPORTER 6 (ATNHX6)	Encodes an endosomal Na(+)/H(+) antiporter: AT1G54370 (NHX5), AT1G79610 (NHX6). Double knockout nhx5 nhx6 showed reduced growth, with smaller and fewer cells and increased sensitivity to salinity.
AT1G53110.1	0.747173	0.0297035	1.22393	0.00357146	1.43063	0.000285377	AT1G53110	protein_coding		BEST Arabidopsis thaliana protein match is: proton pump interactor 2 (TAIR:AT3G15340.1); Has 9980 Blast hits to 7312 proteins in 825 species: Archae - 146; Bacteria - 1301; Metazoa - 3338; Fungi - 830; Plants - 588; Viruses - 42; Other Eukaryotes - 3735 (source: NCBI BLink).
AT1G71980.1	0.746745	8.14513e-06	1.34568	1.99087e-13	0.657407	0.0032132	AT1G71980	protein_coding		Protease-associated (PA) RING/U-box zinc finger family protein; FUNCTIONS IN: peptidase activity, zinc ion binding; LOCATED IN: endomembrane system; EXPRESSED IN: 23 plant structures; EXPRESSED DURING: 15 growth stages; CONTAINS InterPro DOMAIN/s: Protease-associated PA (InterPro:IPR003137), Zinc finger, RING-type (InterPro:IPR001841), Zinc finger, C3HC4 RING-type (InterPro:IPR018957); BEST Arabi…
AT1G56020.1	0.742137	0.00845537	2.14602	3.28029e-06	1.69105	0.0198242	AT1G56020	protein_coding		unknown protein; BEST Arabidopsis thaliana protein match is: unknown protein (TAIR:AT3G12970.1); Has 3011 Blast hits to 958 proteins in 192 species: Archae - 0; Bacteria - 193; Metazoa - 479; Fungi - 286; Plants - 158; Viruses - 8; Other Eukaryotes - 1887 (source: NCBI BLink).
AT4G36850.1	0.74042	2.11351e-05	2.15669	0	1.30803	0	AT4G36850	protein_coding		PQ-loop repeat family protein / transmembrane family protein; CONTAINS InterPro DOMAIN/s: Cystinosin/ERS1p repeat (InterPro:IPR006603); BEST Arabidopsis thaliana protein match is: PQ-loop repeat family protein / transmembrane family protein (TAIR:AT2G41050.1); Has 883 Blast hits to 635 proteins in 156 species: Archae - 0; Bacteria - 0; Metazoa - 204; Fungi - 499; Plants - 92; Viruses - 0; Other E…
AT5G35560.1	0.726063	2.01297e-06	1.23948	0	1.35095	2.4035e-14	AT5G35560	protein_coding		DENN (AEX-3) domain-containing protein; CONTAINS InterPro DOMAIN/s: uDENN (InterPro:IPR005113), dDENN (InterPro:IPR005112), DENN (InterPro:IPR001194); BEST Arabidopsis thaliana protein match is: DENN (AEX-3) domain-containing protein (TAIR:AT2G20320.1); Has 35333 Blast hits to 34131 proteins in 2444 species: Archae - 798; Bacteria - 22429; Metazoa - 974; Fungi - 991; Plants - 531; Viruses - 0; Ot…
AT1G28540.1	0.725953	8.70938e-05	1.02664	1.29017e-09	1.28481	1.85543e-13	AT1G28540	protein_coding		unknown protein; Has 25 Blast hits to 25 proteins in 10 species: Archae - 0; Bacteria - 0; Metazoa - 0; Fungi - 0; Plants - 25; Viruses - 0; Other Eukaryotes - 0 (source: NCBI BLink).
AT2G26710.1	0.723803	0.00215469	1.26804	6.64992e-06	1.73055	7.4193e-13	AT2G26710	protein_coding	(CYP72B1); (CYP734A1);PHYB ACTIVATION TAGGED SUPPRESSOR 1 (BAS1)	Encodes a member of the cytochrome p450 family that serves as a control point between multiple photoreceptor systems and brassinosteroid signal transduction. Involved in brassinolide metabolism. Mediates response to a variety of light signals including hypocotyl elongation and cotyledon expansion.
AT5G64180.1	0.722151	0.000271673	1.61375	6.3423e-12	1.03451	0.000139194	AT5G64180	protein_coding		unknown protein; Has 1807 Blast hits to 1807 proteins in 277 species: Archae - 0; Bacteria - 0; Metazoa - 736; Fungi - 347; Plants - 385; Viruses - 0; Other Eukaryotes - 339 (source: NCBI BLink).
AT5G02880.1	0.720832	1.98141e-09	1.69201	5.76762e-13	1.39133	1.12143e-12	AT5G02880	protein_coding	UBIQUITIN-PROTEIN LIGASE 4 (UPL4)	encodes a ubiquitin-protein ligase containing a HECT domain. There are six other HECT-domain UPLs in Arabidopsis.
AT4G11360.1	0.695145	1.9986e-08	2.48039	1.36964e-10	1.5423	1.41109e-12	AT4G11360	protein_coding	RING-H2 FINGER A1B (RHA1B)	Encodes a putative RING-H2 finger protein RHA1b.
AT5G35520.1	0.694486	0.03237	1.43134	0.0022839	1.34826	0.0166046	AT5G35520	protein_coding	ARABIDOPSIS MINICHROMOSOME INSTABILITY 12 (MIS12)-LIKE (ATMIS12);MINICHROMOSOME INSTABILITY 12 (MIS12)-LIKE (MIS12);MINICHROMOSOME INSTABILITY 12 HOMOLOGUE (MIS12);MIS12 HOMOLOGUE (MIS12)	encodes a homologue of the yeast (S. pombe) Mis12 (minichromosome instability) protein. MIS12 co-localizes with 180 bp repeats of centromeric DNA throughout the cell cycle with a similar pattern to AtCENH3/HTR12. Neither of these two proteins completely cover the 180 bp regions based on FISH analysis.
AT4G32290.1	0.693897	0.000365865	2.56957	7.68135e-11	1.78378	1.24798e-12	AT4G32290	protein_coding		Core-2/I-branching beta-1,6-N-acetylglucosaminyltransferase family protein; FUNCTIONS IN: molecular_function unknown; INVOLVED IN: biological_process unknown; LOCATED IN: endomembrane system; EXPRESSED IN: 22 plant structures; EXPRESSED DURING: 13 growth stages; CONTAINS InterPro DOMAIN/s: Core-2/I-Branching enzyme (InterPro:IPR021141); BEST Arabidopsis thaliana protein match is: Core-2/I-branchi…
AT5G28640.1	0.691105	2.46361e-14	0.911577	6.46217e-14	1.22288	4.19617e-12	AT5G28640	protein_coding	ARABIDOPSIS GRF1-INTERACTING FACTOR 1 (ATGIF1);GRF1-INTERACTING FACTOR 1 (GIF1);ANGUSTIFOLIA 3 (AN3);GRF1-INTERACTING FACTOR (GIF)	Encodes a protein with similarity to mammalian transcriptional coactivator that is involved in cell proliferation during leaf and flower development. Loss of function mutations have narrow, pointed leaves and narrow floral organs. AN3 interacts with members of the growth regulating factor (GRF) family of transcription factors.
AT1G48470.1	0.682712	0.00521831	1.96405	2.41337e-13	0.752375	2.90505e-07	AT1G48470	protein_coding	GLUTAMINE SYNTHETASE 1;5 (GLN1;5)	Encodes cytosolic glutamine synthase isozyme. Expression of mRNA is not detectable in roots.
AT1G29320.1	0.675896	2.76867e-07	1.43942	1.02861e-12	0.799199	0.000524111	AT1G29320	protein_coding		Transducin/WD40 repeat-like superfamily protein; CONTAINS InterPro DOMAIN/s: WD40 repeat-like-containing domain (InterPro:IPR011046), WD40-repeat-containing domain (InterPro:IPR017986), WD40 repeat (InterPro:IPR001680), WD40/YVTN repeat-like-containing domain (InterPro:IPR015943), WD40 repeat, subgroup (InterPro:IPR019781); Has 10050 Blast hits to 5411 proteins in 439 species: Archae - 25; Bacter…
AT1G11020.1	0.672802	5.92682e-05	0.812712	7.97163e-08	1.46523	2.4651e-12	AT1G11020	protein_coding		RING/FYVE/PHD zinc finger superfamily protein; FUNCTIONS IN: zinc ion binding; EXPRESSED IN: 24 plant structures; EXPRESSED DURING: 15 growth stages; CONTAINS InterPro DOMAIN/s: Zinc finger, C3HC4 RING-type (InterPro:IPR018957), Zinc finger, RING-CH-type (InterPro:IPR011016); BEST Arabidopsis thaliana protein match is: RING/FYVE/PHD zinc finger superfamily protein (TAIR:AT2G22120.2); Has 1259 Bla…
AT3G51820.1	0.669269	4.20693e-06	1.83143	0	0.79572	3.57823e-05	AT3G51820	protein_coding	(CHLG);PIGMENT DEFECTIVE 325 (PDE325); (G4); (ATG4)	Encodes a protein with chlorophyll synthase activity. This enzyme has been shown to perform the esterification of chlorophyllide (a and b), the last step of chlorophyll biosynthesis. Although it can use either geranylgeranyl pyrophosphate (GGPP) or phytyl pyrophosphate (PhyPP) as substrates, the esterification reaction was faster with GGPP than with PhyPP.
AT5G13370.1	0.667717	0	1.78204	1.18181e-12	1.03253	6.1054e-12	AT5G13370	protein_coding		Auxin-responsive GH3 family protein; CONTAINS InterPro DOMAIN/s: GH3 auxin-responsive promoter (InterPro:IPR004993); BEST Arabidopsis thaliana protein match is: Auxin-responsive GH3 family protein (TAIR:AT5G13360.3); Has 1602 Blast hits to 1450 proteins in 238 species: Archae - 0; Bacteria - 565; Metazoa - 54; Fungi - 2; Plants - 675; Viruses - 0; Other Eukaryotes - 306 (source: NCBI BLink).
AT1G33400.1	0.662348	0.000711149	0.795215	3.67813e-05	0.653436	0.000962231	AT1G33400	protein_coding	TETRATRICOPEPTIDE REPEAT 9 (TPR9)	Encodes one of the 36 carboxylate clamp (CC)-tetratricopeptide repeat (TPR) proteins (Prasad 2010, Pubmed ID: 20856808) with potential to interact with Hsp90/Hsp70 as co-chaperones.
AT1G52590.1	0.659742	4.52839e-05	1.14931	1.64662e-08	0.914089	1.14409e-07	AT1G52590	protein_coding		Putative thiol-disulphide oxidoreductase DCC; FUNCTIONS IN: molecular_function unknown; INVOLVED IN: biological_process unknown; LOCATED IN: plastoglobule; EXPRESSED IN: 22 plant structures; EXPRESSED DURING: 13 growth stages; CONTAINS InterPro DOMAIN/s: Putative thiol-disulphide oxidoreductase DCC (InterPro:IPR007263); BEST Arabidopsis thaliana protein match is: Putative thiol-disulphide oxidore…
AT5G10300.1	0.65641	5.98792e-12	1.01634	2.69545e-12	1.21354	7.55174e-12	AT5G10300	protein_coding	ARABIDOPSIS THALIANA METHYL ESTERASE 5 (ATMES5);METHYL ESTERASE 5 (MES5); (AtHNL)	Encodes a protein with R-selective hydroxynitrile lyase activity. It has similarity to the SABP2 methyl salicylate esterase from tobacco. This protein does not act on methyl IAA, methyl JA, MeSA, MeGA4, or MEGA9 in vitro.
AT1G61620.1	0.654554	7.25565e-13	1.96446	0	0.899844	1.33696e-12	AT1G61620	protein_coding		phosphoinositide binding; CONTAINS InterPro DOMAIN/s: Zinc finger, RING-type, conserved site (InterPro:IPR017907), Nitric oxide synthase-interacting (InterPro:IPR016818), Zinc finger, RING-type (InterPro:IPR001841); Has 510 Blast hits to 510 proteins in 182 species: Archae - 0; Bacteria - 0; Metazoa - 167; Fungi - 129; Plants - 138; Viruses - 0; Other Eukaryotes - 76 (source: NCBI BLink).
AT1G34200.1	0.651001	0.000331236	0.856378	7.87608e-05	0.586053	0.00126212	AT1G34200	protein_coding		Glyceraldehyde-3-phosphate dehydrogenase-like family protein; FUNCTIONS IN: oxidoreductase activity, binding, catalytic activity; INVOLVED IN: oxidation reduction, metabolic process; LOCATED IN: cellular_component unknown; EXPRESSED IN: 22 plant structures; EXPRESSED DURING: 13 growth stages; CONTAINS InterPro DOMAIN/s: Oxidoreductase, N-terminal (InterPro:IPR000683), Oxidoreductase, C-terminal (…
AT3G51890.1	0.649954	0.0314879	0.812089	0.00918032	0.607875	0.0175153	AT3G51890	protein_coding		Clathrin light chain protein; FUNCTIONS IN: structural molecule activity; INVOLVED IN: intracellular protein transport, vesicle-mediated transport; LOCATED IN: clathrin coat of trans-Golgi network vesicle, clathrin coat of coated pit; EXPRESSED IN: 20 plant structures; EXPRESSED DURING: 13 growth stages; CONTAINS InterPro DOMAIN/s: Clathrin light chain (InterPro:IPR000996); BEST Arabidopsis thali…
AT1G58220.1	0.649469	0.00586082	1.62963	4.78793e-08	1.49012	2.19409e-07	AT1G58220	protein_coding		Homeodomain-like superfamily protein; FUNCTIONS IN: DNA binding, sequence-specific DNA binding transcription factor activity; INVOLVED IN: response to jasmonic acid stimulus, response to abscisic acid stimulus, response to salicylic acid stimulus; EXPRESSED IN: 22 plant structures; EXPRESSED DURING: 10 growth stages; CONTAINS InterPro DOMAIN/s: SANT, DNA-binding (InterPro:IPR001005), Homeodomain-…
AT1G06430.1	0.644531	0.0105355	1.75931	2.7421e-09	0.848239	0.00308182	AT1G06430	protein_coding	FTSH PROTEASE 8 (ftsh8); (FTSH8)	encodes a FtsH protease that is localized to the chloroplast
AT1G61740.1	0.641903	8.95587e-05	0.647243	4.77773e-07	0.746865	3.18389e-07	AT1G61740	protein_coding		Sulfite exporter TauE/SafE family protein; LOCATED IN: endomembrane system, integral to membrane; EXPRESSED IN: 22 plant structures; EXPRESSED DURING: 13 growth stages; CONTAINS InterPro DOMAIN/s: Protein of unknown function DUF81 (InterPro:IPR002781); BEST Arabidopsis thaliana protein match is: Sulfite exporter TauE/SafE family protein (TAIR:AT1G11540.1); Has 2571 Blast hits to 2364 proteins in …
AT4G39900.1	0.640683	0	1.44625	0	1.02594	0	AT4G39900	protein_coding		unknown protein; Has 30201 Blast hits to 17322 proteins in 780 species: Archae - 12; Bacteria - 1396; Metazoa - 17338; Fungi - 3422; Plants - 5037; Viruses - 0; Other Eukaryotes - 2996 (source: NCBI BLink).
AT1G18260.1	0.632174	2.32271e-05	1.2954	0	0.8208	4.29095e-10	AT1G18260	protein_coding	EMS-MUTAGENIZED BRI1 SUPPRESSOR 5 (EBS5); (HRD3A)	Encodes an Arabidopsis homolog of the yeast Hrd3/mammlian Sel1L protein. Involved in ERAD (Endoplasmic reticulum-associated degradation).
AT5G23460.1	0.628713	2.43404e-05	1.84224	0	1.79498	2.98935e-12	AT5G23460	protein_coding		unknown protein; Has 30201 Blast hits to 17322 proteins in 780 species: Archae - 12; Bacteria - 1396; Metazoa - 17338; Fungi - 3422; Plants - 5037; Viruses - 0; Other Eukaryotes - 2996 (source: NCBI BLink).
AT3G15290.1	0.62527	3.47994e-13	1.06697	0	0.698824	0	AT3G15290	protein_coding		3-hydroxyacyl-CoA dehydrogenase family protein; FUNCTIONS IN: in 7 functions; INVOLVED IN: fatty acid metabolic process, metabolic process; LOCATED IN: peroxisome; EXPRESSED IN: 24 plant structures; EXPRESSED DURING: 15 growth stages; CONTAINS InterPro DOMAIN/s: Dehydrogenase, multihelical (InterPro:IPR013328), 6-phosphogluconate dehydrogenase, C-terminal-like (InterPro:IPR008927), 3-hydroxyacyl-…
AT1G43245.1	0.62296	0.0489079	1.34942	1.06202e-06	0.976205	0.000245855	AT1G43245	protein_coding		SET domain-containing protein; CONTAINS InterPro DOMAIN/s: SET domain (InterPro:IPR001214); Has 35333 Blast hits to 34131 proteins in 2444 species: Archae - 798; Bacteria - 22429; Metazoa - 974; Fungi - 991; Plants - 531; Viruses - 0; Other Eukaryotes - 9610 (source: NCBI BLink).
AT5G03180.1	0.618252	0.00911785	1.24411	1.97524e-08	0.610834	0.00173194	AT5G03180	protein_coding		RING/U-box superfamily protein; FUNCTIONS IN: zinc ion binding; INVOLVED IN: biological_process unknown; LOCATED IN: cellular_component unknown; EXPRESSED IN: 13 plant structures; EXPRESSED DURING: 6 growth stages; CONTAINS InterPro DOMAIN/s: Zinc finger, C3HC4 RING-type (InterPro:IPR018957), Zinc finger, RING-CH-type (InterPro:IPR011016); BEST Arabidopsis thaliana protein match is: RING/U-box su…
AT4G24150.1	0.615013	0	2.43325	2.71592e-12	1.25035	4.81576e-12	AT4G24150	protein_coding	GROWTH-REGULATING FACTOR 8 (GRF8);GROWTH-REGULATING FACTOR 8 (AtGRF8)	Growth regulating factor encoding transcription activator. One of the nine members of a GRF gene family, containing nuclear targeting domain. Involved in leaf development and expressed in shoot and flower.
AT1G14740.1	0.605879	3.04909e-11	2.20893	1.20724e-12	1.13904	4.1723e-12	AT1G14740	protein_coding	TITANIA 1 (TTA1)	Encodes a PHD-finger protein that, with TTA1, is redundantly required for MP-dependent embryonic root meristem initiation.
AT3G06010.1	0.592386	4.78877e-05	0.957898	2.94353e-10	1.02415	1.59879e-10	AT3G06010	protein_coding	CHROMATIN REMODELING 12 (CHR12); (ATCHR12)	Encodes AtCHR12, a SNF2/Brahma-type chromatin-remodeling protein. AtCHR12 mediates temporary growth arrest in Arabidopsis upon perceiving environmental stress.
AT5G53010.1	0.589345	0.0412047	0.766286	0.0151074	1.13173	0.000478322	AT5G53010	protein_coding		calcium-transporting ATPase, putative; FUNCTIONS IN: calcium-transporting ATPase activity, calmodulin binding; INVOLVED IN: cation transport, calcium ion transport, metabolic process, ATP biosynthetic process; LOCATED IN: membrane; EXPRESSED IN: egg cell; CONTAINS InterPro DOMAIN/s: ATPase, P-type, ATPase-associated domain (InterPro:IPR008250), ATPase, P-type, calcium-transporting, PMCA-type (Int…
AT4G14190.1	0.587683	0.0277783	1.7679	1.65177e-10	1.16826	6.46925e-06	AT4G14190	protein_coding		Pentatricopeptide repeat (PPR) superfamily protein; FUNCTIONS IN: molecular_function unknown; INVOLVED IN: biological_process unknown; LOCATED IN: chloroplast; EXPRESSED IN: 21 plant structures; EXPRESSED DURING: 13 growth stages; CONTAINS InterPro DOMAIN/s: Pentatricopeptide repeat (InterPro:IPR002885); BEST Arabidopsis thaliana protein match is: Pentatricopeptide repeat (PPR) superfamily protei…
AT4G36680.1	-0.595551	1.21021e-11	-1.52411	2.1555e-70	-0.745443	1.06148e-08	AT4G36680	protein_coding		Tetratricopeptide repeat (TPR)-like superfamily protein; CONTAINS InterPro DOMAIN/s: Pentatricopeptide repeat (InterPro:IPR002885); BEST Arabidopsis thaliana protein match is: Tetratricopeptide repeat (TPR)-like superfamily protein (TAIR:AT2G18520.1); Has 31603 Blast hits to 11701 proteins in 258 species: Archae - 3; Bacteria - 12; Metazoa - 242; Fungi - 164; Plants - 30323; Viruses - 0; Other Eu…
AT5G66550.1	-0.595667	5.13257e-05	-1.21032	7.00947e-13	-0.694424	0.000879421	AT5G66550	protein_coding		Maf-like protein; FUNCTIONS IN: molecular_function unknown; INVOLVED IN: biological_process unknown; LOCATED IN: chloroplast; EXPRESSED IN: 15 plant structures; EXPRESSED DURING: 9 growth stages; CONTAINS InterPro DOMAIN/s: Maf-like protein (InterPro:IPR003697); BEST Arabidopsis thaliana protein match is: Maf-like protein (TAIR:AT5G42770.2); Has 30201 Blast hits to 17322 proteins in 780 species: …
AT3G54640.1	-0.59789	3.1293e-08	-1.20356	4.45406e-26	-0.814662	1.51588e-11	AT3G54640	protein_coding	TRYPTOPHAN SYNTHASE ALPHA CHAIN (TSA1);TRYPTOPHAN-REQUIRING 3 (TRP3)	Catalyzes the conversion of indole-3-glycerolphosphate to indole, the penultimate reaction in the biosynthesis of tryptophan. Functions as a heterocomplex with tryptophan synthase beta subunit (TSA2).
AT2G44160.1	-0.601173	0.00501699	-0.96212	5.57243e-07	-0.933168	0.000458758	AT2G44160	protein_coding	METHYLENETETRAHYDROFOLATE REDUCTASE 2 (MTHFR2)	methylenetetrahydrofolate reductase MTHFR2 mRNA, complete
AT5G18970.1	-0.606909	0.00483098	-0.627506	0.000223279	-0.766332	0.000594493	AT5G18970	protein_coding		AWPM-19-like family protein; FUNCTIONS IN: molecular_function unknown; INVOLVED IN: biological_process unknown; LOCATED IN: endomembrane system, membrane; EXPRESSED IN: 22 plant structures; EXPRESSED DURING: 13 growth stages; CONTAINS InterPro DOMAIN/s: AWPM-19-like (InterPro:IPR008390); BEST Arabidopsis thaliana protein match is: AWPM-19-like family protein (TAIR:AT5G46530.1); Has 1807 Blast hit…
AT5G14600.1	-0.61545	4.22721e-05	-1.4276	3.90214e-14	-1.42632	0.000117051	AT5G14600	protein_coding		S-adenosyl-L-methionine-dependent methyltransferases superfamily protein; FUNCTIONS IN: tRNA (adenine-N1-)-methyltransferase activity; INVOLVED IN: tRNA methylation; LOCATED IN: cellular_component unknown; EXPRESSED IN: 21 plant structures; EXPRESSED DURING: 11 growth stages; CONTAINS InterPro DOMAIN/s: tRNA methyltransferase complex GCD14 subunit (InterPro:IPR014816); Has 30201 Blast hits to 173…
AT1G22450.1	-0.621024	8.56646e-13	-0.588851	3.34155e-20	-0.71293	4.09991e-22	AT1G22450	protein_coding	CYTOCHROME C OXIDASE 6B (COX6B);CYTOCHROME C OXIDASE 6B2 (ATCOX6B2)	subunit 6b of cytochrome c oxidase
AT4G29350.1	-0.621886	1.58171e-24	-2.23073	0	-1.38106	1.18153e-119	AT4G29350	protein_coding	PROFILIN 2 (PRF2);PROFILIN 2 (PFN2);PROFILIN 2 (PRO2)	Encodes profilin2, a low-molecular weight, actin monomer-binding protein that regulates the organization of actin cytoskeleton. Expressed in vegetative organs. The first intron of PRF2 enhances gene expression.
AT5G03160.1	-0.623342	1.16983e-10	-1.16038	3.54029e-42	-0.616247	3.70369e-10	AT5G03160	protein_coding	HOMOLOG OF MAMALLIAN P58IPK (ATP58IPK);HOMOLOG OF MAMALLIAN P58IPK (P58IPK)	J domain protein localized in ER lumen. Can partially compensate for the growth defect in jem1 scj1 mutant yeast.
AT2G39270.1	-0.623731	1.42978e-05	-0.753953	2.19017e-06	-0.779373	5.19413e-11	AT2G39270	protein_coding		P-loop containing nucleoside triphosphate hydrolases superfamily protein; FUNCTIONS IN: nucleobase, nucleoside, nucleotide kinase activity, nucleotide kinase activity, ATP binding, phosphotransferase activity, phosphate group as acceptor; INVOLVED IN: nucleobase, nucleoside, nucleotide and nucleic acid metabolic process, anaerobic respiration, nucleotide metabolic process; CONTAINS InterPro DOMAI…
AT3G25500.1	-0.631423	8.73977e-05	-1.63776	1.96896e-61	-0.665709	7.31976e-05	AT3G25500	protein_coding	ARABIDOPSIS THALIANA FORMIN HOMOLOGY 1 (ATFH1);FORMIN HOMOLOGY 1 (AFH1);FORMIN HOMOLOGY 1 (FH1); (AHF1)	Poly-L-proline-containing (PLP) protein that form part of the signal-transduction cascade that leads to rearrangement of the actin cytoskeleton. AFH1 is a nonprocessive formin that moves from the barbered end to the side of an actin filament after the nucleation event.
AT1G77260.1	-0.637583	0.000124553	-0.999249	1.52397e-10	-0.628576	4.73531e-05	AT1G77260	protein_coding		S-adenosyl-L-methionine-dependent methyltransferases superfamily protein; CONTAINS InterPro DOMAIN/s: Protein of unknown function DUF248, methyltransferase putative (InterPro:IPR004159); BEST Arabidopsis thaliana protein match is: S-adenosyl-L-methionine-dependent methyltransferases superfamily protein (TAIR:AT2G39750.1); Has 919 Blast hits to 909 proteins in 49 species: Archae - 0; Bacteria - 17…
AT4G17540.1	-0.647683	8.85717e-05	-0.915007	8.41871e-08	-0.587116	0.00552088	AT4G17540	protein_coding		unknown protein; Has 30201 Blast hits to 17322 proteins in 780 species: Archae - 12; Bacteria - 1396; Metazoa - 17338; Fungi - 3422; Plants - 5037; Viruses - 0; Other Eukaryotes - 2996 (source: NCBI BLink).
AT1G48630.1	-0.652197	9.56261e-24	-1.25826	6.97706e-59	-0.591386	2.35736e-08	AT1G48630	protein_coding	RECEPTOR FOR ACTIVATED C KINASE 1B (RACK1B);RECEPTOR FOR ACTIVATED C KINASE 1B (RACK1B_AT)	Encodes a protein with similarity to mammalian RACKs. RACKs function to shuttle activated protein kinase C to different subcellular sites and may also function as a scaffold through physical interactions with other proteins. RACK1B has no phenotype on its own and probably acts redundantly with RACK1A and RACK1C.
AT5G11160.1	-0.652745	0.000103008	-0.856977	7.60491e-06	-0.739388	0.000150834	AT5G11160	protein_coding	ADENINE PHOSPHORIBOSYLTRANSFERASE 5 (APT5)	adenine phosphoribosyltransferase 5 (APT5); FUNCTIONS IN: adenine phosphoribosyltransferase activity; INVOLVED IN: nucleoside metabolic process, adenine salvage, anaerobic respiration, nucleotide metabolic process; LOCATED IN: cytoplasm; EXPRESSED IN: 23 plant structures; EXPRESSED DURING: 13 growth stages; CONTAINS InterPro DOMAIN/s: Adenine phosphoribosyl transferase (InterPro:IPR005764), Phosp…
AT5G45650.1	-0.655326	0.000218251	-1.00786	2.31137e-14	-2.54444	4.16561e-122	AT5G45650	protein_coding		subtilase family protein; FUNCTIONS IN: identical protein binding, serine-type endopeptidase activity; INVOLVED IN: proteolysis, negative regulation of catalytic activity; LOCATED IN: endomembrane system; EXPRESSED IN: 23 plant structures; EXPRESSED DURING: 13 growth stages; CONTAINS InterPro DOMAIN/s: Protease-associated PA (InterPro:IPR003137), Proteinase inhibitor, propeptide (InterPro:IPR0090…
AT4G10450.1	-0.655475	2.46485e-65	-0.757799	3.06572e-58	-0.957737	6.75681e-136	AT4G10450	protein_coding		Ribosomal protein L6 family; FUNCTIONS IN: structural constituent of ribosome, rRNA binding; INVOLVED IN: translation; LOCATED IN: cytosolic ribosome, cytosolic large ribosomal subunit, large ribosomal subunit; EXPRESSED IN: 23 plant structures; EXPRESSED DURING: 13 growth stages; CONTAINS InterPro DOMAIN/s: Ribosomal protein L6 (InterPro:IPR000702), Ribosomal protein L6, alpha-beta domain (Inter…
AT5G36890.1	-0.658443	0.00408326	-3.30448	1.71914e-45	-0.91102	0.00425124	AT5G36890	protein_coding	BETA GLUCOSIDASE 42 (BGLU42)	beta glucosidase 42 (BGLU42); FUNCTIONS IN: cation binding, beta-glucosidase activity, hydrolase activity, hydrolyzing O-glycosyl compounds, catalytic activity; INVOLVED IN: cellulose catabolic process, carbohydrate metabolic process; EXPRESSED IN: 23 plant structures; EXPRESSED DURING: 13 growth stages; CONTAINS InterPro DOMAIN/s: Glycoside hydrolase, family 1, beta-glucosidase (InterPro:IPR0177…
AT1G23290.1	-0.66158	1.1918e-104	-1.14192	1.53787e-230	-0.78026	5.30152e-05	AT1G23290	protein_coding	RIBOSOMAL PROTEIN L27A (RPL27A); (RPL27AB)	Encodes a ribosomal protein L27A, a constituent of the large subunit of the ribosomal complex. Regulated by TCP20.
AT4G02770.1	-0.664953	2.21591e-60	-0.664526	5.72958e-47	-0.823694	8.47337e-27	AT4G02770	protein_coding	PHOTOSYSTEM I SUBUNIT D-1 (PSAD-1)	Encodes a protein predicted by sequence similarity with spinach PsaD to be photosystem I reaction center subunit II (PsaD1)
AT1G67250.1	-0.667201	2.30029e-26	-1.11305	4.01563e-62	-0.736464	1.11653e-35	AT1G67250	protein_coding		Proteasome maturation factor UMP1; CONTAINS InterPro DOMAIN/s: Proteasome maturation factor UMP1 (InterPro:IPR008012); BEST Arabidopsis thaliana protein match is: acclimation of photosynthesis to environment (TAIR:AT5G38660.2); Has 220 Blast hits to 220 proteins in 80 species: Archae - 0; Bacteria - 0; Metazoa - 106; Fungi - 2; Plants - 90; Viruses - 0; Other Eukaryotes - 22 (source: NCBI BLink).
AT5G17630.1	-0.670027	3.8427e-07	-1.58844	5.93048e-35	-1.20231	6.63945e-19	AT5G17630	protein_coding		Nucleotide/sugar transporter family protein; FUNCTIONS IN: antiporter activity, glucose transmembrane transporter activity; INVOLVED IN: hexose phosphate transport; LOCATED IN: chloroplast, membrane; EXPRESSED IN: 22 plant structures; EXPRESSED DURING: 13 growth stages; CONTAINS InterPro DOMAIN/s: Protein of unknown function DUF6, transmembrane (InterPro:IPR000620), Protein of unknown function DU…
AT5G14790.1	-0.671037	0.00232814	-1.77188	4.77248e-27	-0.622471	0.00782718	AT5G14790	protein_coding		ARM repeat superfamily protein; FUNCTIONS IN: binding; INVOLVED IN: biological_process unknown; LOCATED IN: cellular_component unknown; EXPRESSED IN: 22 plant structures; EXPRESSED DURING: 13 growth stages; CONTAINS InterPro DOMAIN/s: Armadillo-type fold (InterPro:IPR016024); BEST Arabidopsis thaliana protein match is: ARM repeat superfamily protein (TAIR:AT3G01450.1); Has 322 Blast hits to 322 p…
AT1G71070.1	-0.673627	0.000125386	-0.740145	4.32625e-05	-0.927343	1.01465e-05	AT1G71070	protein_coding		Core-2/I-branching beta-1,6-N-acetylglucosaminyltransferase family protein; FUNCTIONS IN: transferase activity, transferring glycosyl groups, acetylglucosaminyltransferase activity; INVOLVED IN: carbohydrate biosynthetic process; LOCATED IN: endomembrane system, membrane; EXPRESSED IN: 22 plant structures; EXPRESSED DURING: 13 growth stages; CONTAINS InterPro DOMAIN/s: Glycosyl transferase, famil…
AT4G19006.1	-0.674508	3.02675e-12	-1.96108	7.42262e-88	-0.701164	7.50367e-09	AT4G19006	protein_coding		Proteasome component (PCI) domain protein; CONTAINS InterPro DOMAIN/s: Proteasome component (PCI) domain (InterPro:IPR000717); BEST Arabidopsis thaliana protein match is: Proteasome component (PCI) domain protein (TAIR:AT5G45620.1); Has 1087 Blast hits to 1083 proteins in 229 species: Archae - 0; Bacteria - 0; Metazoa - 564; Fungi - 232; Plants - 168; Viruses - 0; Other Eukaryotes - 123 (source: …
AT1G33240.1	-0.678072	1.14986e-07	-0.972877	6.14938e-14	-0.742307	9.70746e-10	AT1G33240	protein_coding	(ATGTL1);GT2-LIKE 1 (AT-GTL1);GT2-LIKE 2 (AT-GTL2);GT-2-LIKE 1 (GTL1)	Encodes a plant transcriptional activator that contains two separate, but similar, trihelix DNA-binding domains, similar to GT-2. Gene is expressed in all aerial parts of the plant, with higher level of expression in siliques. At-GTL2 was thought to be a duplicated copy of this gene but is likely to be a cloning artefact, the result of a chimeric clone. Regulates ploidy-dependent cell growth in t…
AT5G49890.1	-0.678463	0.000762151	-2.8401	6.22563e-99	-0.686383	0.0017428	AT5G49890	protein_coding	CHLORIDE CHANNEL C (CLC-C); (ATCLC-C)	member of Anion channel protein family
AT5G34850.1	-0.679629	1.77123e-19	-2.47834	6.92413e-235	-1.103	1.31198e-31	AT5G34850	protein_coding	PURPLE ACID PHOSPHATASE 26 (PAP26);PURPLE ACID PHOSPHATASE 26 (ATPAP26)	Encodes a dual-targeted purple acid phosphatase isozyme AtPAP26. Involved in phosphate metabolism.
AT4G35260.1	-0.679989	6.55977e-23	-2.45343	0	-0.71508	3.49958e-22	AT4G35260	protein_coding	ISOCITRATE DEHYDROGENASE 1 (IDH1);ISOCITRATE DEHYDROGENASE I (IDH-I)	Encodes a regulatory subunit of the mitochondrially-localized NAD+- dependent isocitrate dehydrogenase.
AT3G06580.1	-0.681716	0.00386466	-0.716258	0.000744099	-0.756525	0.00126004	AT3G06580	protein_coding	GALACTOSE KINASE 1 (GAL1); (GALK)	Encodes a protein with galactose kinase activity. The gene was shown to complement the yeast Agal1 mutant defective in the galactokinase gene GAL1.
AT4G12770.1	-0.68322	0.00209857	-1.07097	5.79257e-08	-0.608105	0.00735458	AT4G12770	protein_coding		Chaperone DnaJ-domain superfamily protein; FUNCTIONS IN: heat shock protein binding; INVOLVED IN: biological_process unknown; LOCATED IN: cytosol, plasma membrane; EXPRESSED IN: male gametophyte, guard cell, cultured cell, pollen tube; EXPRESSED DURING: M germinated pollen stage; CONTAINS InterPro DOMAIN/s: Heat shock protein DnaJ, N-terminal (InterPro:IPR001623); BEST Arabidopsis thaliana protei…
AT3G28860.1	-0.685244	3.50364e-11	-0.874214	8.97337e-18	-0.683305	0.000598369	AT3G28860	protein_coding	ARABIDOPSIS THALIANA ATP-BINDING CASSETTE B19 (ATABCB19);ATP-BINDING CASSETTE B19 (ABCB19); (ATPGP19); (ATMDR1); (MDR11);P-GLYCOPROTEIN 19 (PGP19);MULTIDRUG RESISTANCE PROTEIN 11 (ATMDR11); (MDR1)	Belongs to the family of ATP-binding cassette (ABC) transporters. Also known as AtMDR11 and PGP19. Possibly regulates auxin-dependent responses by influencing basipetal auxin transport in the root. Acts upstream of phyA in regulating hypocotyl elongation and gravitropic response. Exerts nonredundant, partially overlapping functions with the ABC transporter encoded by AtPGP1.
AT1G14060.1	-0.688918	1.75083e-11	-1.01516	4.60616e-15	-0.593068	6.85776e-05	AT1G14060	protein_coding		GCK domain-containing protein; FUNCTIONS IN: molecular_function unknown; INVOLVED IN: N-terminal protein myristoylation; LOCATED IN: cellular_component unknown; EXPRESSED IN: 16 plant structures; EXPRESSED DURING: 10 growth stages; CONTAINS InterPro DOMAIN/s: GCK (InterPro:IPR012891); BEST Arabidopsis thaliana protein match is: GCK domain-containing protein (TAIR:AT5G02210.1); Has 325 Blast hits …
AT4G02940.1	-0.689347	1.60966e-07	-1.73938	1.34899e-63	-1.19694	1.53345e-19	AT4G02940	protein_coding		oxidoreductase, 2OG-Fe(II) oxygenase family protein; FUNCTIONS IN: oxidoreductase activity; INVOLVED IN: response to karrikin; EXPRESSED IN: 22 plant structures; EXPRESSED DURING: 13 growth stages; CONTAINS InterPro DOMAIN/s: Oxoglutarate/iron-dependent oxygenase (InterPro:IPR005123); BEST Arabidopsis thaliana protein match is: oxidoreductase, 2OG-Fe(II) oxygenase family protein (TAIR:AT2G48080.1…
AT3G62360.1	-0.69111	3.69715e-12	-0.857519	1.0359e-19	-1.19239	1.80921e-39	AT3G62360	protein_coding		Carbohydrate-binding-like fold; FUNCTIONS IN: carbohydrate binding; LOCATED IN: endoplasmic reticulum, plasma membrane, plant-type cell wall; EXPRESSED IN: 25 plant structures; EXPRESSED DURING: 13 growth stages; CONTAINS InterPro DOMAIN/s: Carbohydrate-binding-like fold (InterPro:IPR013784); Has 321 Blast hits to 256 proteins in 98 species: Archae - 6; Bacteria - 117; Metazoa - 138; Fungi - 0; P…
AT4G25260.1	-0.691197	0.0105732	-1.89616	5.77594e-18	-1.75395	2.32653e-13	AT4G25260	protein_coding		Plant invertase/pectin methylesterase inhibitor superfamily protein; FUNCTIONS IN: enzyme inhibitor activity, pectinesterase inhibitor activity, pectinesterase activity; INVOLVED IN: shade avoidance; LOCATED IN: endomembrane system; EXPRESSED IN: 21 plant structures; EXPRESSED DURING: 13 growth stages; CONTAINS InterPro DOMAIN/s: Pectinesterase inhibitor (InterPro:IPR006501); BEST Arabidopsis tha…
AT4G36810.1	-0.692439	1.12521e-08	-1.99334	4.28267e-66	-0.657215	2.74653e-06	AT4G36810	protein_coding	GERANYLGERANYL PYROPHOSPHATE SYNTHASE 1 (GGPS1)	Encodes a protein with geranylgeranyl pyrophosphate synthase activity involved in isoprenoid biosynthesis. The enzyme appears to be targeted to the chloroplast in epidermal cells and guard cells of leaves, and in etioplasts in roots.
AT1G27210.1	-0.694079	0.00169895	-2.71177	2.23839e-40	-1.22727	3.62166e-07	AT1G27210	protein_coding		ARM repeat superfamily protein; FUNCTIONS IN: binding; LOCATED IN: chloroplast; EXPRESSED IN: 23 plant structures; EXPRESSED DURING: 13 growth stages; CONTAINS InterPro DOMAIN/s: HEAT (InterPro:IPR000357), Armadillo-like helical (InterPro:IPR011989), HEAT, type 2 (InterPro:IPR021133), Armadillo-type fold (InterPro:IPR016024); BEST Arabidopsis thaliana protein match is: ARM repeat superfamily prot…
AT1G65010.1	-0.694305	0.0168593	-2.61461	8.99293e-75	-1.38277	6.08828e-09	AT1G65010	protein_coding		Putative role in flower development. Comparison of SALK_061426C to Columbia wild type in normal lighting and under low light of 33 micromoles per meter-squared per second resulted in a trend toward earlier bolting in the mutant under low light (P=0.055) (Ann Stapleton and Patrick Pridgen, 2009, personal communication).
AT2G02540.1	-0.699987	0.0493321	-2.66367	3.05072e-14	-1.29313	0.00287053	AT2G02540	protein_coding	ZINC FINGER HOMEODOMAIN 3 (ZHD3);HOMEOBOX PROTEIN 21 (ATHB21);ZINC FINGER HOMEODOMAIN 4 (ZFHD4);HOMEOBOX PROTEIN 21 (HB21)	Zinc finger homeobox protein. Expressed in vascular tissue. In a yeast one hybrid system was not able to transactivate a reporter gene.
AT2G30050.1	-0.703364	9.82143e-14	-1.70896	2.73888e-77	-0.628692	4.74604e-07	AT2G30050	protein_coding		transducin family protein / WD-40 repeat family protein; FUNCTIONS IN: nucleotide binding; INVOLVED IN: membrane budding; LOCATED IN: nucleolus, heterotrimeric G-protein complex; EXPRESSED IN: 25 plant structures; EXPRESSED DURING: 15 growth stages; CONTAINS InterPro DOMAIN/s: WD40 repeat 2 (InterPro:IPR019782), WD40 repeat-like-containing domain (InterPro:IPR011046), WD40-repeat-containing domai…
AT5G47320.1	-0.706868	9.66589e-14	-1.13234	3.01903e-32	-0.97106	5.64385e-30	AT5G47320	protein_coding	RIBOSOMAL PROTEIN S19 (RPS19)	Nuclear encoded mitochondrial ribosome subunit.
AT2G16400.1	-0.715754	0.000331057	-2.2185	1.31869e-23	-1.44208	6.8134e-09	AT2G16400	protein_coding	BEL1-LIKE HOMEODOMAIN 7 (BLH7)	BEL1-like homeodomain 7 (BLH7); FUNCTIONS IN: DNA binding, sequence-specific DNA binding transcription factor activity; INVOLVED IN: regulation of transcription, DNA-dependent, regulation of transcription; EXPRESSED IN: 22 plant structures; EXPRESSED DURING: 13 growth stages; CONTAINS InterPro DOMAIN/s: Homeobox (InterPro:IPR001356), Homeodomain-like (InterPro:IPR009057), POX (InterPro:IPR006563)…
AT4G32140.1	-0.716801	0.0192638	-1.51743	5.97164e-10	-1.11764	0.000123783	AT4G32140	protein_coding		EamA-like transporter family; FUNCTIONS IN: molecular_function unknown; INVOLVED IN: biological_process unknown; LOCATED IN: endomembrane system, membrane; EXPRESSED IN: 24 plant structures; EXPRESSED DURING: 13 growth stages; CONTAINS InterPro DOMAIN/s: Protein of unknown function DUF6, transmembrane (InterPro:IPR000620); BEST Arabidopsis thaliana protein match is: EamA-like transporter family (…
AT1G70420.1	-0.717258	0.000466659	-0.860223	3.83493e-05	-1.45734	6.56997e-12	AT1G70420	protein_coding		Protein of unknown function (DUF1645); CONTAINS InterPro DOMAIN/s: Protein of unknown function DUF1645 (InterPro:IPR012442); BEST Arabidopsis thaliana protein match is: Protein of unknown function (DUF1645) (TAIR:AT1G23710.1); Has 179 Blast hits to 179 proteins in 22 species: Archae - 0; Bacteria - 0; Metazoa - 9; Fungi - 0; Plants - 162; Viruses - 0; Other Eukaryotes - 8 (source: NCBI BLink).
AT3G18130.1	-0.719249	8.25569e-13	-0.787614	2.14641e-11	-0.777708	1.00548e-07	AT3G18130	protein_coding	RECEPTOR FOR ACTIVATED C KINASE 1C (RACK1C);RECEPTOR FOR ACTIVATED C KINASE 1C (RACK1C_AT)	Encodes a protein with similarity to mammalian RACKs. RACKs function to shuttle activated protein kinase C to different subcellular sites and may also function as a scaffold through physical interactions with other proteins. RACK1C has no phenotype on its own and probably acts redundantly with RACK1A and RACK1B.
AT5G42150.1	-0.719485	9.38161e-09	-1.36653	4.15367e-33	-0.67871	5.1667e-08	AT5G42150	protein_coding		Glutathione S-transferase family protein; FUNCTIONS IN: electron carrier activity, protein disulfide oxidoreductase activity; INVOLVED IN: cell redox homeostasis; LOCATED IN: mitochondrion; EXPRESSED IN: 24 plant structures; EXPRESSED DURING: 13 growth stages; CONTAINS InterPro DOMAIN/s: Thioredoxin fold (InterPro:IPR012335), Glutaredoxin (InterPro:IPR002109), Glutathione S-transferase, C-termina…
AT3G28720.1	-0.726828	7.09057e-12	-1.75986	5.71958e-53	-0.786168	1.75003e-05	AT3G28720	protein_coding		unknown protein; FUNCTIONS IN: molecular_function unknown; INVOLVED IN: biological_process unknown; LOCATED IN: cellular_component unknown; EXPRESSED IN: 25 plant structures; EXPRESSED DURING: 13 growth stages; BEST Arabidopsis thaliana protein match is: unknown protein (TAIR:AT5G58100.1); Has 1610 Blast hits to 344 proteins in 85 species: Archae - 0; Bacteria - 567; Metazoa - 95; Fungi - 71; Pla…
AT1G74730.1	-0.728056	8.6373e-09	-1.48004	8.83458e-30	-1.64992	6.21198e-24	AT1G74730	protein_coding		Protein of unknown function (DUF1118); FUNCTIONS IN: molecular_function unknown; INVOLVED IN: biological_process unknown; LOCATED IN: chloroplast thylakoid membrane, chloroplast; EXPRESSED IN: 21 plant structures; EXPRESSED DURING: 13 growth stages; CONTAINS InterPro DOMAIN/s: Protein of unknown function DUF1118 (InterPro:IPR009500); BEST Arabidopsis thaliana protein match is: Protein of unknown …
AT2G20960.1	-0.730797	0.000980239	-0.903324	0.000888244	-0.804419	0.00270232	AT2G20960	protein_coding	(pEARLI4)	pEARLI4; CONTAINS InterPro DOMAIN/s: Phospholipase-like, arabidopsis (InterPro:IPR007942); BEST Arabidopsis thaliana protein match is: Arabidopsis phospholipase-like protein (PEARLI 4) family (TAIR:AT4G38560.1); Has 15842 Blast hits to 10281 proteins in 873 species: Archae - 33; Bacteria - 1976; Metazoa - 6640; Fungi - 3309; Plants - 1166; Viruses - 359; Other Eukaryotes - 2359 (source: NCBI BLin…
AT1G54690.1	-0.731464	2.14767e-10	-2.3757	1.73968e-189	-2.09744	1.9523e-106	AT1G54690	protein_coding	GAMMA HISTONE VARIANT H2AX (GAMMA-H2AX);GAMMA H2AX (G-H2AX); (H2AXb);HISTONE H2A 3 (HTA3)	Encodes HTA3, a histone H2A protein. H2AX is a meiosis-specific isoform of histone H2A. Upon DSB formation, rapid accumulation of phosphorylated H2AX (&#947;-H2AX) occurs around the break site. H2AX foci accumulate in early G2. Immunolocalization studies in spread preparations of wild-type meiocytes at G2/early leptotene revealed the accumulation of numerous rather diffuse &#947;-H2AX foci throug…
AT5G28060.1	-0.734899	0	-1.23624	0	-0.607691	0.0170865	AT5G28060	protein_coding		Ribosomal protein S24e family protein; FUNCTIONS IN: structural constituent of ribosome, nucleotide binding; INVOLVED IN: translation, ribosome biogenesis; LOCATED IN: cytosolic small ribosomal subunit, cytosolic ribosome, ribosome, cell wall, membrane; EXPRESSED IN: 23 plant structures; EXPRESSED DURING: 14 growth stages; CONTAINS InterPro DOMAIN/s: Ribosomal protein S24e (InterPro:IPR001976), N…
AT4G37640.1	-0.737096	1.76115e-06	-0.967726	3.17407e-12	-0.639138	3.92217e-05	AT4G37640	protein_coding	CALCIUM ATPASE 2 (ACA2)	Encodes a calmodulin-regulated Ca(2+)-pump located in the endoplasmic reticulum. Belongs to plant 2B ATPase's with an N-terminal autoinhibitor.
AT2G36530.1	-0.737204	9.9169e-90	-1.26073	0	-0.967778	2.73105e-167	AT2G36530	protein_coding	ENOLASE 2 (ENO2);LOW EXPRESSION OF OSMOTICALLY RESPONSIVE GENES 2 (LOS2);CYTOSOLIC ENOLASE (ENOC)	Involved in light-dependent cold tolerance and encodes an enolase. Protein is tyrosine-phosphorylated and its phosphorylation state is modulated in response to ABA in Arabidopsis thaliana seeds.
AT4G28480.1	-0.742221	0.00475268	-1.33037	4.61063e-11	-1.2066	8.5719e-09	AT4G28480	protein_coding		DNAJ heat shock family protein; FUNCTIONS IN: unfolded protein binding, heat shock protein binding; INVOLVED IN: protein folding; LOCATED IN: cellular_component unknown; EXPRESSED IN: 24 plant structures; EXPRESSED DURING: 15 growth stages; CONTAINS InterPro DOMAIN/s: Molecular chaperone, heat shock protein, Hsp40, DnaJ (InterPro:IPR015609), HSP40/DnaJ peptide-binding (InterPro:IPR008971), Chaper…
AT1G23000.1	-0.74239	0.000608214	-1.98721	2.82382e-17	-2.34348	3.52087e-17	AT1G23000	protein_coding		Heavy metal transport/detoxification superfamily protein ; FUNCTIONS IN: metal ion binding; INVOLVED IN: metal ion transport; LOCATED IN: cellular_component unknown; EXPRESSED IN: 12 plant structures; EXPRESSED DURING: 6 growth stages; CONTAINS InterPro DOMAIN/s: Heavy metal transport/detoxification protein (InterPro:IPR006121); BEST Arabidopsis thaliana protein match is: Heavy metal transport/de…
AT4G15790.1	-0.742442	8.71791e-08	-2.19729	2.37967e-50	-1.62471	8.80979e-16	AT4G15790	protein_coding		unknown protein; INVOLVED IN: biological_process unknown; LOCATED IN: chloroplast; EXPRESSED IN: 21 plant structures; EXPRESSED DURING: 13 growth stages; Has 411 Blast hits to 380 proteins in 121 species: Archae - 4; Bacteria - 107; Metazoa - 85; Fungi - 29; Plants - 59; Viruses - 0; Other Eukaryotes - 127 (source: NCBI BLink).
AT3G55800.1	-0.744915	6.93748e-19	-0.836566	2.0093e-36	-0.970079	5.95541e-34	AT3G55800	protein_coding	SEDOHEPTULOSE-BISPHOSPHATASE (SBPASE)	Encodes the chloroplast enzyme sedoheptulose-1,7-bisphosphatase (SBPase), involved in the carbon reduction of the Calvin cycle. Increase in SBPase activity in transgenic lines accumulate up to 50% more sucrose and starch than wild-type.
AT3G61550.1	-0.746789	0.00186602	-1.66209	2.2332e-20	-1.18995	4.73568e-07	AT3G61550	protein_coding		RING/U-box superfamily protein; FUNCTIONS IN: zinc ion binding; EXPRESSED IN: 20 plant structures; EXPRESSED DURING: 13 growth stages; CONTAINS InterPro DOMAIN/s: Zinc finger, RING-type (InterPro:IPR001841), Zinc finger, C3HC4 RING-type (InterPro:IPR018957); BEST Arabidopsis thaliana protein match is: RING/U-box superfamily protein (TAIR:AT2G46160.1); Has 8101 Blast hits to 8077 proteins in 273 s…
AT2G19340.2	-0.753928	1.90428e-08	-1.06171	2.54018e-15	-0.609585	5.24667e-06	AT2G19340	protein_coding		Oligosaccharyltransferase complex/magnesium transporter family protein; FUNCTIONS IN: molecular_function unknown; INVOLVED IN: biological_process unknown; LOCATED IN: plasma membrane; EXPRESSED IN: 24 plant structures; EXPRESSED DURING: 15 growth stages; CONTAINS InterPro DOMAIN/s: Oligosaccharyltransferase complex/magnesium transporter (InterPro:IPR021149); BEST Arabidopsis thaliana protein matc…
AT1G10630.1	-0.757462	7.08064e-18	-2.02723	1.26425e-162	-0.624471	7.51579e-08	AT1G10630	protein_coding	ADP-RIBOSYLATION FACTOR A1F (ARFA1F);ADP-RIBOSYLATION FACTOR A1F (ATARFA1F)	A member of ARF GTPase family. A thaliana has 21 members of this family, known to be essential for vesicle coating and uncoating and functions in GTP-binding. Gene encoding ADP-ribosylation factor and similar to other ARFs and ARF-like proteins. The gene is shown to play a role in cell division, cell expansion and cellulose production using antisense construct.
AT1G15002.1	-0.762283	0.0452785	-1.52827	3.28573e-08	-0.636085	0.00620736	AT1G15002	other_rna		Potential natural antisense gene, locus overlaps with AT1G15000
AT4G34240.1	-0.765365	9.16201e-08	-1.77705	3.62485e-45	-1.16629	3.91319e-12	AT4G34240	protein_coding	ALDEHYDE DEHYDROGENASE 3 (ALDH3);ALDEHYDE DEHYDROGENASE 3I1 (ALDH3I1)	Aldehyde dehydrogenase induced by ABA and dehydration
AT4G34840.1	-0.768147	6.74626e-05	-2.2688	4.50988e-36	-0.826276	0.000475088	AT4G34840	protein_coding	ARABIDOPSIS METHYLTHIOADENOSINE NUCLEOSIDASE 2 (ATMTN2);ARABIDOPSIS METHYLTHIOADENOSINE NUCLEOSIDASE 2 (ATMTAN2);METHYLTHIOADENOSINE NUCLEOSIDASE 2 (MTN2);METHYLTHIOADENOSINE NUCLEOSIDASE 2 (MTAN2)	Encodes one of the 5'-methylthioadenosine nucleosidases (AT4G38800/MTN1; AT4G34840/MTN2). Double mutant, mtn1-1mtn2-1, retains approximately 14% of the MTN enzyme activity present in the wild type and displays a pleiotropic phenotype that includes altered vasculature and impaired fertility.
AT1G62380.1	-0.76874	0.0297649	-1.48693	1.62593e-29	-0.685427	0.00147345	AT1G62380	protein_coding	(ATACO2);ACC OXIDASE 2 (ACO2)	Encodes a protein similar to 1-aminocyclopropane-1-carboxylic oxidase (ACC oxidase). Expression of the AtACO2 transcripts is affected by ethylene.
AT3G60070.1	-0.772308	3.82488e-05	-0.972848	3.82133e-05	-1.80887	1.1226e-18	AT3G60070	protein_coding		Major facilitator superfamily protein; FUNCTIONS IN: molecular_function unknown; INVOLVED IN: transmembrane transport; LOCATED IN: membrane; EXPRESSED IN: 25 plant structures; EXPRESSED DURING: 15 growth stages; CONTAINS InterPro DOMAIN/s: Major facilitator superfamily MFS-1 (InterPro:IPR011701), Major facilitator superfamily, general substrate transporter (InterPro:IPR016196); BEST Arabidopsis t…
AT1G72430.1	-0.777638	3.20283e-34	-2.29004	8.08685e-193	-3.12347	5.1815e-273	AT1G72430	protein_coding		SAUR-like auxin-responsive protein family ; CONTAINS InterPro DOMAIN/s: Auxin responsive SAUR protein (InterPro:IPR003676); BEST Arabidopsis thaliana protein match is: SAUR-like auxin-responsive protein family (TAIR:AT1G17345.1); Has 148 Blast hits to 148 proteins in 14 species: Archae - 0; Bacteria - 0; Metazoa - 0; Fungi - 0; Plants - 148; Viruses - 0; Other Eukaryotes - 0 (source: NCBI BLink).
AT4G16660.1	-0.779261	2.50618e-06	-1.22163	7.55301e-14	-0.889588	0.0012728	AT4G16660	protein_coding		heat shock protein 70 (Hsp 70) family protein; FUNCTIONS IN: ATP binding; LOCATED IN: plasma membrane, chloroplast; EXPRESSED IN: 24 plant structures; EXPRESSED DURING: 13 growth stages; CONTAINS InterPro DOMAIN/s: Heat shock protein 70, conserved site (InterPro:IPR018181), Heat shock protein Hsp70 (InterPro:IPR001023), Heat shock protein 70 (InterPro:IPR013126); BEST Arabidopsis thaliana protein…
AT1G53345.1	-0.781966	0.0107708	-1.57677	3.49982e-07	-0.718791	0.000663154	AT1G53345	protein_coding		unknown protein; INVOLVED IN: biological_process unknown; LOCATED IN: endomembrane system; EXPRESSED IN: 8 plant structures; EXPRESSED DURING: 4 anthesis, F mature embryo stage, petal differentiation and expansion stage, E expanded cotyledon stage, D bilateral stage; BEST Arabidopsis thaliana protein match is: unknown protein (TAIR:AT5G09580.1); Has 201 Blast hits to 201 proteins in 75 species: A…
AT3G21190.1	-0.783554	0.0014208	-1.50865	1.00065e-06	-1.5285	0.00290366	AT3G21190	protein_coding		O-fucosyltransferase family protein; CONTAINS InterPro DOMAIN/s: GDP-fucose protein O-fucosyltransferase (InterPro:IPR019378); BEST Arabidopsis thaliana protein match is: O-fucosyltransferase family protein (TAIR:AT1G51630.1); Has 760 Blast hits to 758 proteins in 27 species: Archae - 0; Bacteria - 0; Metazoa - 0; Fungi - 0; Plants - 760; Viruses - 0; Other Eukaryotes - 0 (source: NCBI BLink).
AT1G73110.1	-0.783768	0.000372062	-1.24728	9.18117e-13	-1.30775	9.11621e-09	AT1G73110	protein_coding		P-loop containing nucleoside triphosphate hydrolases superfamily protein; FUNCTIONS IN: ATPase activity, ATP binding; LOCATED IN: chloroplast thylakoid membrane, chloroplast; EXPRESSED IN: 21 plant structures; EXPRESSED DURING: 13 growth stages; CONTAINS InterPro DOMAIN/s: ATPase, AAA-type, core (InterPro:IPR003959); BEST Arabidopsis thaliana protein match is: rubisco activase (TAIR:AT2G39730.1);…
AT1G71100.1	-0.784601	0.000125588	-1.79166	1.49271e-25	-1.66667	7.79966e-30	AT1G71100	protein_coding	RADIAL SWELLING 10 (RSW10)	Encodes a ribose 5-phosphate isomerase involved in the formation of uridine used for the synthesis of UDP-sugars. Mutants of this gene are affected in cellulose biosynthesis.
AT3G23800.1	-0.785254	5.16816e-52	-1.31391	1.11275e-142	-1.285	1.3471e-53	AT3G23800	protein_coding	SELENIUM-BINDING PROTEIN 3 (SBP3)	selenium-binding protein 3 (SBP3); FUNCTIONS IN: selenium binding; LOCATED IN: cellular_component unknown; EXPRESSED IN: root; CONTAINS InterPro DOMAIN/s: Cytochrome cd1-nitrite reductase-like, C-terminal haem d1 (InterPro:IPR011048), Selenium-binding protein (InterPro:IPR008826); BEST Arabidopsis thaliana protein match is: selenium-binding protein 1 (TAIR:AT4G14030.2); Has 910 Blast hits to 900 …
AT2G47650.1	-0.78627	0.000616576	-0.995548	8.53821e-10	-1.61382	1.0522e-05	AT2G47650	protein_coding	UDP-XYLOSE SYNTHASE 4 (UXS4)	encodes a protein similar to UDP-glucuronic acid decarboxylase. UDP-glucuronic acid decarboxylase produces UDP-xylose, which is a substrate for many cell wall carbohydrates including hemicellulose and pectin. UDP-xylose is also known to feedback regulate several cell wall biosynthetic enzymes.
AT5G63010.1	-0.788339	5.18145e-08	-0.652816	0.00105166	-0.593502	0.000198626	AT5G63010	protein_coding		Transducin/WD40 repeat-like superfamily protein; CONTAINS InterPro DOMAIN/s: WD40 repeat 2 (InterPro:IPR019782), WD40 repeat-like-containing domain (InterPro:IPR011046), WD40 repeat, conserved site (InterPro:IPR019775), WD40-repeat-containing domain (InterPro:IPR017986), WD40/YVTN repeat-like-containing domain (InterPro:IPR015943), WD40 repeat (InterPro:IPR001680), WD40 repeat, subgroup (InterPro…
AT5G50370.1	-0.791819	1.73461e-15	-0.924319	3.66844e-21	-1.03578	1.47077e-21	AT5G50370	protein_coding		Adenylate kinase family protein; FUNCTIONS IN: copper ion binding, adenylate kinase activity; INVOLVED IN: nucleobase, nucleoside, nucleotide and nucleic acid metabolic process, anaerobic respiration, nucleotide metabolic process; LOCATED IN: mitochondrion, plasma membrane; EXPRESSED IN: 25 plant structures; EXPRESSED DURING: 14 growth stages; CONTAINS InterPro DOMAIN/s: Adenylate kinase, active …
AT3G02050.1	-0.792118	6.69603e-15	-1.66464	1.76095e-46	-0.995932	6.1059e-16	AT3G02050	protein_coding	ARABIDOPSIS THALIANA POTASSIUM TRANSPORTER 4 (ATKT4);K+ UPTAKE TRANSPORTER 3 (KUP3); (ATKUP3)	potassium transporter KUP3p (KUP3)
AT2G19160.1	-0.793433	0.0235141	-1.1565	0.0023579	-1.81565	8.72542e-06	AT2G19160	protein_coding		Core-2/I-branching beta-1,6-N-acetylglucosaminyltransferase family protein; CONTAINS InterPro DOMAIN/s: Core-2/I-Branching enzyme (InterPro:IPR021141); BEST Arabidopsis thaliana protein match is: Core-2/I-branching beta-1,6-N-acetylglucosaminyltransferase family protein (TAIR:AT4G30060.1); Has 601 Blast hits to 601 proteins in 26 species: Archae - 0; Bacteria - 17; Metazoa - 0; Fungi - 0; Plants …
AT4G24920.1	-0.79668	5.74262e-23	-1.77415	1.93378e-133	-1.13424	1.24332e-33	AT4G24920	protein_coding		secE/sec61-gamma protein transport protein; FUNCTIONS IN: P-P-bond-hydrolysis-driven protein transmembrane transporter activity; INVOLVED IN: intracellular protein transport, protein transport, protein targeting; LOCATED IN: membrane; EXPRESSED IN: 23 plant structures; EXPRESSED DURING: 15 growth stages; CONTAINS InterPro DOMAIN/s: Protein translocase SEC61 complex gamma subunit (InterPro:IPR0081…
AT2G16780.1	-0.798387	1.89137e-11	-2.12273	1.72364e-96	-0.668928	0.00240419	AT2G16780	protein_coding	(MSI02); (NFC02);NUCLEOSOME/CHROMATIN ASSEMBLY FACTOR GROUP C 2 (NFC2)	Encodes a WD-40 repeat protein similar to yeast MSI1.
AT5G08170.1	-0.803829	0.00053328	-0.804302	0.000714124	-1.30485	1.00515e-07	AT5G08170	protein_coding	AGMATINE IMINOHYDROLASE (ATAIH);EMBRYO DEFECTIVE 1873 (EMB1873)	EMBRYO DEFECTIVE 1873 (EMB1873); CONTAINS InterPro DOMAIN/s: Agmatine deiminase (InterPro:IPR017754), Peptidyl-arginine deiminase, Porphyromonas-type (InterPro:IPR007466); Has 2547 Blast hits to 2545 proteins in 784 species: Archae - 10; Bacteria - 1723; Metazoa - 8; Fungi - 32; Plants - 53; Viruses - 9; Other Eukaryotes - 712 (source: NCBI BLink).
AT1G64450.1	-0.805695	6.60108e-06	-1.80924	7.81422e-27	-0.726569	0.000115129	AT1G64450	protein_coding		Glycine-rich protein family; BEST Arabidopsis thaliana protein match is: Late embryogenesis abundant (LEA) hydroxyproline-rich glycoprotein family (TAIR:AT4G23930.1); Has 61689 Blast hits to 17372 proteins in 1170 species: Archae - 25; Bacteria - 6104; Metazoa - 45491; Fungi - 2077; Plants - 2819; Viruses - 1028; Other Eukaryotes - 4145 (source: NCBI BLink).
AT2G38720.1	-0.805765	0.039112	-3.64417	1.74376e-31	-1.64434	0.00674224	AT2G38720	protein_coding	MICROTUBULE-ASSOCIATED PROTEIN 65-5 (MAP65-5)	microtubule-associated protein 65-5 (MAP65-5); CONTAINS InterPro DOMAIN/s: Microtubule-associated protein, MAP65/ASE1-type (InterPro:IPR007145); BEST Arabidopsis thaliana protein match is: microtubule-associated protein 65-2 (TAIR:AT4G26760.1); Has 9645 Blast hits to 7381 proteins in 767 species: Archae - 226; Bacteria - 1139; Metazoa - 4615; Fungi - 969; Plants - 706; Viruses - 30; Other Eukaryo…
AT5G51550.1	-0.80802	8.62158e-05	-1.09664	8.99145e-07	-1.79415	1.07381e-25	AT5G51550	protein_coding	EXORDIUM LIKE 3 (EXL3)	EXORDIUM like 3 (EXL3); CONTAINS InterPro DOMAIN/s: Phosphate-induced protein 1 (InterPro:IPR006766); BEST Arabidopsis thaliana protein match is: EXORDIUM like 5 (TAIR:AT2G17230.1); Has 398 Blast hits to 397 proteins in 23 species: Archae - 0; Bacteria - 2; Metazoa - 0; Fungi - 0; Plants - 396; Viruses - 0; Other Eukaryotes - 0 (source: NCBI BLink).
AT3G56270.1	-0.808088	0.0109874	-0.625604	0.0484424	-0.800691	0.0480308	AT3G56270	protein_coding		Plant protein of unknown function (DUF827); CONTAINS InterPro DOMAIN/s: Protein of unknown function DUF827, plant (InterPro:IPR008545); BEST Arabidopsis thaliana protein match is: Plant protein of unknown function (DUF827) (TAIR:AT2G40480.1); Has 221 Blast hits to 221 proteins in 41 species: Archae - 2; Bacteria - 8; Metazoa - 49; Fungi - 0; Plants - 144; Viruses - 0; Other Eukaryotes - 18 (sourc…
AT2G41680.1	-0.809754	2.4834e-12	-1.03452	2.08036e-21	-1.07815	1.3158e-28	AT2G41680	protein_coding	NADPH-DEPENDENT THIOREDOXIN REDUCTASE C (NTRC)	Encodes a NADPH thioredoxin reductase involved in chloroplast protection against oxidative damage.
AT3G24440.1	-0.812293	0.00263999	-0.81589	0.00587663	-1.76515	5.35616e-10	AT3G24440	protein_coding	VIN3-LIKE 1 (VIL1);VERNALIZATION 5 (VRN5)	Encodes Vernalization Insensitive 3-like 1 (VIL1). VIL1 is involved in the photoperiod and vernalization of Arabidopsis by regulating expression of the related floral repressors Flowering Locus C (FLC) and Flowering Locus M (FLM). VIL1, along with VIN3 (Vernalization Insensitive 3) is necessary for the chromatin modification to FLC and FLM.
AT2G31570.1	-0.814745	3.6781e-07	-2.84322	1.46207e-128	-2.0694	6.03441e-36	AT2G31570	protein_coding	GLUTATHIONE PEROXIDASE 2 (ATGPX2);GLUTATHIONE PEROXIDASE 2 (GPX2)	glutathione peroxidase GPx
AT1G12270.1	-0.81595	4.03618e-36	-2.09981	1.51416e-232	-0.969962	2.64518e-43	AT1G12270	protein_coding	HOP1 (Hop1)	Encodes one of the 36 carboxylate clamp (CC)-tetratricopeptide repeat (TPR) proteins (Prasad 2010, Pubmed ID: 20856808) with potential to interact with Hsp90/Hsp70 as co-chaperones.
AT2G03240.1	-0.819042	2.52165e-05	-2.46851	2.08816e-39	-2.0011	1.74922e-19	AT2G03240	protein_coding		EXS (ERD1/XPR1/SYG1) family protein; LOCATED IN: integral to membrane; EXPRESSED IN: 18 plant structures; EXPRESSED DURING: 10 growth stages; CONTAINS InterPro DOMAIN/s: SPX, N-terminal (InterPro:IPR004331), EXS, C-terminal (InterPro:IPR004342); BEST Arabidopsis thaliana protein match is: EXS (ERD1/XPR1/SYG1) family protein (TAIR:AT1G14040.1); Has 1164 Blast hits to 1104 proteins in 198 species: …
AT1G76670.1	-0.822442	9.13997e-08	-1.23298	3.43958e-23	-0.786276	3.32078e-07	AT1G76670	protein_coding		Nucleotide-sugar transporter family protein; CONTAINS InterPro DOMAIN/s: Protein of unknown function DUF250 (InterPro:IPR004853); BEST Arabidopsis thaliana protein match is: Nucleotide-sugar transporter family protein (TAIR:AT1G21070.1); Has 1975 Blast hits to 1967 proteins in 210 species: Archae - 0; Bacteria - 20; Metazoa - 359; Fungi - 295; Plants - 1101; Viruses - 0; Other Eukaryotes - 200 (s…
AT2G45860.1	-0.825639	3.32373e-22	-0.621488	1.61287e-06	-0.599194	0.00853736	AT2G45860	protein_coding		unknown protein; Has 32 Blast hits to 32 proteins in 13 species: Archae - 0; Bacteria - 0; Metazoa - 0; Fungi - 0; Plants - 32; Viruses - 0; Other Eukaryotes - 0 (source: NCBI BLink).
AT2G33255.1	-0.828412	1.02726e-15	-1.47369	3.28983e-31	-0.667377	0.00121423	AT2G33255	protein_coding		Haloacid dehalogenase-like hydrolase (HAD) superfamily protein; FUNCTIONS IN: hydrolase activity, catalytic activity, phosphoglycolate phosphatase activity; INVOLVED IN: metabolic process; LOCATED IN: chloroplast; EXPRESSED IN: 23 plant structures; EXPRESSED DURING: 15 growth stages; CONTAINS InterPro DOMAIN/s: Haloacid dehalogenase-like hydrolase (InterPro:IPR005834), HAD-superfamily hydrolase, …
AT3G61820.1	-0.831578	0.000103484	-1.5608	1.05387e-17	-2.34844	5.01967e-34	AT3G61820	protein_coding		Eukaryotic aspartyl protease family protein; FUNCTIONS IN: aspartic-type endopeptidase activity; INVOLVED IN: proteolysis; LOCATED IN: plant-type cell wall; EXPRESSED IN: 22 plant structures; EXPRESSED DURING: 13 growth stages; CONTAINS InterPro DOMAIN/s: Peptidase aspartic (InterPro:IPR021109), Peptidase aspartic, catalytic (InterPro:IPR009007), Peptidase A1 (InterPro:IPR001461); BEST Arabidopsi…
AT4G39080.1	-0.835367	3.37959e-26	-0.911469	1.36615e-37	-0.874757	5.63878e-28	AT4G39080	protein_coding	VACUOLAR PROTON ATPASE A3 (VHA-A3)	Vacuolar proton ATPase subunit VHA-a isoform 3. Localized in the tonoplast.
AT2G20630.1	-0.83833	4.913e-06	-3.26248	5.2659e-148	-2.32357	6.55251e-39	AT2G20630	protein_coding	PP2C INDUCED BY AVRRPM1 (PIA1)	PP2C induced by AVRRPM1 (PIA1); FUNCTIONS IN: protein serine/threonine phosphatase activity, catalytic activity; INVOLVED IN: biological_process unknown; LOCATED IN: cellular_component unknown; EXPRESSED IN: 23 plant structures; EXPRESSED DURING: 14 growth stages; CONTAINS InterPro DOMAIN/s: Protein phosphatase 2C-related (InterPro:IPR001932), Protein phosphatase 2C (InterPro:IPR015655), Protein …
AT1G58290.1	-0.840003	2.35021e-13	-0.968505	6.87812e-19	-2.01802	2.82731e-51	AT1G58290	protein_coding	(HEMA1);ARABIDOPSIS THALIANA HEMA 1 (AtHEMA1)	Encodes a protein with glutamyl-tRNA reductase (GluTR) activity, catalyzing the NADPH-dependent reduction of Glu-tRNA(Glu) to glutamate 1-semialdehyde (GSA) with the release of free tRNA(Glu). It is involved in the early steps of chlorophyll biosynthesis.
AT5G52640.1	-0.848093	3.77165e-18	-1.0659	1.93925e-16	-0.771105	2.35499e-10	AT5G52640	protein_coding	HEAT SHOCK PROTEIN 90.1 (HSP90.1);HEAT SHOCK PROTEIN 90-1 (AtHsp90-1);HEAT SHOCK PROTEIN 90.1 (ATHSP90.1);HEAT SHOCK PROTEIN 81-1 (HSP81-1); (HSP81.1); (ATHS83);HEAT SHOCK PROTEIN 83 (HSP83)	Encodes a cytosolic heat shock protein AtHSP90.1. AtHSP90.1 interacts with disease resistance signaling components SGT1b and RAR1 and is required for RPS2-mediated resistance.
AT4G35160.1	-0.849147	0.0219816	-2.17517	1.61145e-09	-2.39738	7.68537e-08	AT4G35160	protein_coding		O-methyltransferase family protein; FUNCTIONS IN: methyltransferase activity, O-methyltransferase activity, protein dimerization activity; LOCATED IN: cytosol; CONTAINS InterPro DOMAIN/s: Winged helix-turn-helix transcription repressor DNA-binding (InterPro:IPR011991), Plant methyltransferase dimerisation (InterPro:IPR012967), O-methyltransferase, family 2 (InterPro:IPR001077), O-methyltransferas…
AT2G19870.1	-0.851526	1.26564e-09	-0.851444	3.51067e-08	-0.596795	8.11208e-05	AT2G19870	protein_coding		tRNA/rRNA methyltransferase (SpoU) family protein; FUNCTIONS IN: methyltransferase activity, RNA binding, RNA methyltransferase activity; INVOLVED IN: RNA processing; LOCATED IN: chloroplast; CONTAINS InterPro DOMAIN/s: tRNA/rRNA methyltransferase, SpoU (InterPro:IPR001537), RNA methyltransferase TrmH, group 3 (InterPro:IPR004441), RNA 2-O ribose methyltransferase, substrate binding (InterPro:IPR…
AT5G18460.1	-0.851532	0.00375986	-1.32313	5.79773e-08	-2.46464	2.10358e-17	AT5G18460	protein_coding		Protein of Unknown Function (DUF239); INVOLVED IN: biological_process unknown; LOCATED IN: endomembrane system; EXPRESSED IN: 22 plant structures; EXPRESSED DURING: 12 growth stages; CONTAINS InterPro DOMAIN/s: Protein of unknown function DUF239, plant (InterPro:IPR004314); BEST Arabidopsis thaliana protein match is: Protein of Unknown Function (DUF239) (TAIR:AT1G23340.2); Has 1807 Blast hits to …
AT2G36580.1	-0.853945	2.95992e-07	-0.830375	7.91057e-08	-1.56666	2.14908e-22	AT2G36580	protein_coding		Pyruvate kinase family protein; FUNCTIONS IN: pyruvate kinase activity, potassium ion binding, magnesium ion binding, catalytic activity; INVOLVED IN: glycolysis; LOCATED IN: plasma membrane; EXPRESSED IN: guard cell; CONTAINS InterPro DOMAIN/s: Pyruvate/Phosphoenolpyruvate kinase, catalytic core (InterPro:IPR015813), Pyruvate kinase, alpha/beta (InterPro:IPR015794), Pyruvate kinase, beta-barrel-…
AT3G05910.1	-0.860889	1.24302e-24	-0.900983	2.21156e-18	-0.747301	2.26327e-10	AT3G05910	protein_coding		Pectinacetylesterase family protein; FUNCTIONS IN: carboxylesterase activity; INVOLVED IN: biological_process unknown; LOCATED IN: endomembrane system; EXPRESSED IN: 22 plant structures; EXPRESSED DURING: 13 growth stages; CONTAINS InterPro DOMAIN/s: Pectinacetylesterase (InterPro:IPR004963); BEST Arabidopsis thaliana protein match is: Pectinacetylesterase family protein (TAIR:AT5G26670.1); Has 5…
AT2G02480.1	-0.861145	0.00734037	-1.07268	2.77109e-06	-0.790014	0.0155148	AT2G02480	protein_coding	STICHEL (STI)	STICHEL mutant shows trichomes with fewer than normal branches.
AT5G35700.1	-0.861863	4.96409e-05	-0.82511	1.5017e-05	-0.654225	0.000183722	AT5G35700	protein_coding	FIMBRIN5 (FIM5);FIMBRIN-LIKE PROTEIN 2 (FIM2)	Encodes FIMBRIN5, an actin bundling factor required for pollen germination and pollen tube growth.
AT2G38540.1	-0.861887	6.41921e-53	-1.18004	7.69823e-82	-1.24037	4.28538e-28	AT2G38540	protein_coding	ARABIDOPSIS THALIANA LIPID TRANSFER PROTEIN 1 (ATLTP1);LIPID TRANSFER PROTEIN 1 (LTP1);LIPID TRANSFER PROTEIN 1 (LP1)	Non-specific lipid transfer protein. Binds calmodulin in a Ca2+-independent manner. Localized to the cell wall. Specifically expressed in L1 epidermal layer. Predicted to be a member of PR-14 pathogenesis-related protein family with the following members: At2g38540/LTP1, At2g38530/LTP2, At5g59320/LTP3, At5g59310/LTP4, At3g51600/LTP5, At3g08770/LTP6, At2g15050/LTP7, At2g18370/LTP8, At2g15325/LTP9,…
AT3G26780.1	-0.86711	3.06987e-11	-0.852365	1.18941e-15	-1.18848	1.59039e-25	AT3G26780	protein_coding	MITOCHONDRIAL EDITING FACTOR 14 (MEF14)	Encodes MEF14 (mitochondrial editing factor 14), a PPR (pentatricopeptide repeat proteins) protein required for RNA editing at site matR-1895 in mitochondria.
AT2G45340.1	-0.869266	0.0201472	-1.24771	6.51282e-07	-1.67587	0.000815569	AT2G45340	protein_coding		Leucine-rich repeat protein kinase family protein; FUNCTIONS IN: protein serine/threonine kinase activity, protein kinase activity, ATP binding; INVOLVED IN: transmembrane receptor protein tyrosine kinase signaling pathway, protein amino acid phosphorylation; LOCATED IN: endomembrane system; EXPRESSED IN: 21 plant structures; EXPRESSED DURING: 13 growth stages; CONTAINS InterPro DOMAIN/s: Protein…
AT3G63120.1	-0.871198	0.00523163	-1.97432	7.8944e-28	-2.93399	6.61333e-56	AT3G63120	protein_coding	CYCLIN P1;1 (CYCP1;1)	cyclin p1;1 (CYCP1;1); CONTAINS InterPro DOMAIN/s: Negative regulatory factor PREG (InterPro:IPR012389), Cyclin-like (InterPro:IPR011028), Cyclin-related (InterPro:IPR013763), Cyclin-related 2 (InterPro:IPR013922), Cyclin (InterPro:IPR006670); BEST Arabidopsis thaliana protein match is: cyclin p4;1 (TAIR:AT2G44740.1); Has 1179 Blast hits to 1177 proteins in 221 species: Archae - 0; Bacteria - 18;…
AT1G69680.1	-0.880521	0.0309842	-0.846195	0.0082488	-0.874469	0.00142458	AT1G69680	protein_coding		Mog1/PsbP/DUF1795-like photosystem II reaction center PsbP family protein; CONTAINS InterPro DOMAIN/s: Mog1/PsbP/DUF1795, alpha/beta/alpha sandwich (InterPro:IPR016124), Ran-interacting Mog1 protein (InterPro:IPR007681), Mog1/PsbP, alpha/beta/alpha sandwich (InterPro:IPR016123); Has 275 Blast hits to 275 proteins in 139 species: Archae - 0; Bacteria - 0; Metazoa - 62; Fungi - 115; Plants - 49; Vi…
AT3G50110.1	-0.881309	0.000279943	-1.44011	7.5808e-09	-1.1277	0.00104909	AT3G50110	protein_coding	ARABIDOPSIS THALIANA PHOSPHATASE AND TENSIN HOMOLOG DELETED ON CHROMOSOME TEN 3 (ATPEN3);PHOSPHATASE AND TENSIN HOMOLOG DELETED ON CHROMOSOME TEN 2B (PTEN2B);PTEN 3 (PEN3)	Encodes a phosphatase with low in vitro tyrosine phosphatase activity that is NOT capable of dephosphorylating in vitro the 3'phosphate group of PI3P, PI(3,4)P2.
AT1G09630.1	-0.881396	5.55646e-16	-0.893508	5.35309e-18	-1.18864	5.48473e-33	AT1G09630	protein_coding	RAB GTPASE 11C (RAB11c);RAB GTPASE A2A (RAB-A2A);RAB GTPASE 11C (ATRAB11C);ARABIDOPSIS RAB GTPASE A2A (ATRABA2A);ARABIDOPSIS RAB GTPASE A2A (ATRAB-A2A)	Encodes a putative GTP-binding protein. Associates with organelles on a pathway from the Golgi to the plasma membrane in interphase. In dividing cells acts at the cell plate.
AT3G45230.1	-0.881819	0.00568304	-3.11795	1.61082e-78	-2.00262	1.62397e-16	AT3G45230	protein_coding		hydroxyproline-rich glycoprotein family protein; BEST Arabidopsis thaliana protein match is: unknown protein (TAIR:AT5G60630.1); Has 9394 Blast hits to 3408 proteins in 532 species: Archae - 18; Bacteria - 1025; Metazoa - 764; Fungi - 595; Plants - 1828; Viruses - 505; Other Eukaryotes - 4659 (source: NCBI BLink).
AT2G18040.1	-0.882003	1.39597e-52	-2.02753	1.8574e-143	-0.933754	0.0368789	AT2G18040	protein_coding	PEPTIDYLPROLYL CIS/TRANS ISOMERASE, NIMA-INTERACTING 1 (PIN1AT)	phosphorylation-specific peptidyl prolyl cis/trans isomerase (PPIase) with specificity for phosphoserine-proline bonds
AT4G14420.1	-0.883853	2.01534e-46	-0.625608	2.9493e-14	-1.55209	1.24113e-83	AT4G14420	protein_coding		HR-like lesion-inducing protein-related; LOCATED IN: endoplasmic reticulum; EXPRESSED IN: 23 plant structures; EXPRESSED DURING: 14 growth stages; CONTAINS InterPro DOMAIN/s: HR-like lesion-inducer (InterPro:IPR008637); BEST Arabidopsis thaliana protein match is: HR-like lesion-inducing protein-related (TAIR:AT1G04340.1); Has 163 Blast hits to 163 proteins in 27 species: Archae - 0; Bacteria - 10…
AT3G28910.1	-0.88549	8.34067e-08	-1.8609	4.33909e-38	-0.827078	5.78328e-05	AT3G28910	protein_coding	(ATMYB30);MYB DOMAIN PROTEIN 30 (MYB30)	transcription factor myb homologue
AT1G70600.1	-0.885622	6.37062e-38	-2.36365	3.50778e-190	-1.84446	6.37773e-159	AT1G70600	protein_coding		Ribosomal protein L18e/L15 superfamily protein; FUNCTIONS IN: structural constituent of ribosome; INVOLVED IN: translation; LOCATED IN: cytosolic ribosome, ribosome, cytosolic large ribosomal subunit, membrane; EXPRESSED IN: guard cell, leaf; CONTAINS InterPro DOMAIN/s: Ribosomal protein L18e/L15 (InterPro:IPR021131), Ribosomal protein L15, conserved site (InterPro:IPR001196); BEST Arabidopsis th…
AT4G37660.1	-0.887424	1.49419e-15	-1.7232	1.01225e-57	-1.15358	3.44399e-06	AT4G37660	protein_coding		Ribosomal protein L12/ ATP-dependent Clp protease adaptor protein ClpS family protein; FUNCTIONS IN: structural constituent of ribosome; INVOLVED IN: translation; LOCATED IN: ribosome, intracellular, large ribosomal subunit; EXPRESSED IN: 20 plant structures; EXPRESSED DURING: 13 growth stages; CONTAINS InterPro DOMAIN/s: Ribosomal protein L12, chloroplast (InterPro:IPR015608), Ribosomal protein …
AT1G14345.1	-0.890477	0.000142974	-1.6951	2.81162e-09	-1.45519	1.51064e-05	AT1G14345	protein_coding		NAD(P)-linked oxidoreductase superfamily protein; FUNCTIONS IN: oxidoreductase activity; INVOLVED IN: oxidation reduction; LOCATED IN: chloroplast thylakoid membrane, chloroplast, membrane; EXPRESSED IN: 21 plant structures; EXPRESSED DURING: 13 growth stages; CONTAINS InterPro DOMAIN/s: Aldo/keto reductase (InterPro:IPR001395); Has 297 Blast hits to 297 proteins in 86 species: Archae - 0; Bacter…
AT5G38690.1	-0.891578	0.00160394	-1.64378	1.93266e-14	-1.06539	2.72341e-05	AT5G38690	protein_coding		Zinc-finger domain of monoamine-oxidase A repressor R1 protein; CONTAINS InterPro DOMAIN/s: DDT domain superfamily (InterPro:IPR018501), DDT domain, subgroup (InterPro:IPR018500), Cell division cycle-associated protein (InterPro:IPR018866); BEST Arabidopsis thaliana protein match is: Zinc-finger domain of monoamine-oxidase A repressor R1 protein (TAIR:AT1G67270.1); Has 30201 Blast hits to 17322 p…
AT3G57650.1	-0.895451	7.98121e-26	-0.796652	6.30131e-17	-1.36347	1.35401e-65	AT3G57650	protein_coding	LYSOPHOSPHATIDYL ACYLTRANSFERASE 2 (LPAT2)	Encodes an endoplasmic reticulum localized protein with lysophosphatidyl acyltransferase activity.
AT1G09580.1	-0.897094	9.48272e-09	-2.72369	9.09142e-71	-1.25222	6.82353e-06	AT1G09580	protein_coding		emp24/gp25L/p24 family/GOLD family protein; FUNCTIONS IN: protein transmembrane transporter activity; INVOLVED IN: intracellular protein transport, transport; LOCATED IN: endomembrane system, integral to membrane, membrane; CONTAINS InterPro DOMAIN/s: GOLD (InterPro:IPR009038), emp24/gp25L/p24 (InterPro:IPR000348); BEST Arabidopsis thaliana protein match is: emp24/gp25L/p24 family/GOLD family pro…
AT2G22420.1	-0.901295	7.17605e-06	-2.52687	1.80907e-30	-2.13827	2.4542e-27	AT2G22420	protein_coding		Peroxidase superfamily protein; FUNCTIONS IN: peroxidase activity, heme binding; INVOLVED IN: oxidation reduction, response to oxidative stress; LOCATED IN: endomembrane system; EXPRESSED IN: 21 plant structures; EXPRESSED DURING: 12 growth stages; CONTAINS InterPro DOMAIN/s: Haem peroxidase (InterPro:IPR010255), Plant peroxidase (InterPro:IPR000823), Peroxidases heam-ligand binding site (InterPr…
AT5G10830.1	-0.903645	0.00439431	-3.52384	7.43769e-70	-1.86673	1.65246e-06	AT5G10830	protein_coding		S-adenosyl-L-methionine-dependent methyltransferases superfamily protein; FUNCTIONS IN: methyltransferase activity; INVOLVED IN: metabolic process; LOCATED IN: cellular_component unknown; EXPRESSED IN: 11 plant structures; EXPRESSED DURING: 6 growth stages; CONTAINS InterPro DOMAIN/s: Methyltransferase type 11 (InterPro:IPR013216); BEST Arabidopsis thaliana protein match is: S-adenosyl-L-methioni…
AT4G38920.1	-0.904601	2.0213e-87	-0.599145	1.80772e-50	-0.989993	8.44266e-149	AT4G38920	protein_coding	(AVA-P3);VACUOLAR-TYPE H(+)-ATPASE C3 (VHA-C3);VACUOLAR-TYPE H(+)-ATPASE C3 (ATVHA-C3)	vacuolar-type H(+)-ATPase C3 (VHA-C3); FUNCTIONS IN: ATPase activity; INVOLVED IN: ATP synthesis coupled proton transport; LOCATED IN: vacuole; EXPRESSED IN: 24 plant structures; EXPRESSED DURING: 15 growth stages; CONTAINS InterPro DOMAIN/s: ATPase, F0/V0 complex, subunit C (InterPro:IPR002379), ATPase, V0 complex, proteolipid subunit C, eukaryotic (InterPro:IPR011555), ATPase, V0 complex, prote…
AT1G61580.1	-0.904832	7.2882e-25	-0.857405	5.98647e-11	-0.805489	7.00175e-20	AT1G61580	protein_coding	ARABIDOPSIS RIBOSOMAL PROTEIN 2 (ARP2);R-PROTEIN L3 B (RPL3B)	R-protein L3 B (RPL3B); FUNCTIONS IN: structural constituent of ribosome; INVOLVED IN: translation; LOCATED IN: ribosome, cytosolic large ribosomal subunit, membrane; EXPRESSED IN: 23 plant structures; EXPRESSED DURING: 13 growth stages; CONTAINS InterPro DOMAIN/s: Ribosomal protein L3 (InterPro:IPR000597), Ribosomal protein L3, conserved site (InterPro:IPR019926), Translation elongation/initiati…
AT4G25840.1	-0.905097	7.88806e-05	-2.55998	8.66617e-31	-0.692958	0.0186551	AT4G25840	protein_coding	GLYCEROL-3-PHOSPHATASE 1 (GPP1)	glycerol-3-phosphatase 1 (GPP1); FUNCTIONS IN: hydrolase activity, catalytic activity; INVOLVED IN: metabolic process; LOCATED IN: chloroplast; EXPRESSED IN: 23 plant structures; EXPRESSED DURING: 13 growth stages; CONTAINS InterPro DOMAIN/s: Haloacid dehalogenase-like hydrolase (InterPro:IPR005834), HAD-superfamily hydrolase, subfamily IA, variant 3 (InterPro:IPR006402); BEST Arabidopsis thalian…
AT3G49870.1	-0.916464	2.1627e-10	-0.805562	1.55023e-05	-0.596541	0.00538028	AT3G49870	protein_coding	ADP-RIBOSYLATION FACTOR-LIKE A1C (ARLA1C);ADP-RIBOSYLATION FACTOR-LIKE A1C (ATARLA1C)	A member of ARF-like GTPase family. A thaliana has 21 members, in two subfamilies, ARF and ARF-like (ARL) GTPases.
AT1G67730.1	-0.921564	1.80956e-40	-0.9427	2.41354e-51	-0.596132	4.73103e-14	AT1G67730	protein_coding	(ATKCR1); (YBR159);BETA-KETOACYL REDUCTASE 1 (KCR1)	Encodes one of the two Arabidopsis homologues to YBR159w encoding a S. cerevisiae beta-ketoacyl reductase (KCR), which catalyzes the first reduction during VLCFA (very long chain fatty acids, >18 carbon) elongation: KCR1 (At1g67730), KCR2 (At1g24470). Complementation of the yeast ybr159Delta mutant demonstrated that the two KCR proteins are divergent and that only AtKCR1 can restore heterologous …
AT2G05790.1	-0.931053	5.7387e-09	-0.674042	2.24216e-05	-1.38728	2.52996e-08	AT2G05790	protein_coding		O-Glycosyl hydrolases family 17 protein; FUNCTIONS IN: cation binding, hydrolase activity, hydrolyzing O-glycosyl compounds, catalytic activity; INVOLVED IN: carbohydrate metabolic process; LOCATED IN: endomembrane system; EXPRESSED IN: 22 plant structures; EXPRESSED DURING: 13 growth stages; CONTAINS InterPro DOMAIN/s: X8 (InterPro:IPR012946), Glycoside hydrolase, catalytic core (InterPro:IPR017…
AT1G16780.1	-0.933002	1.43119e-08	-0.874221	8.32149e-07	-0.879374	7.75035e-05	AT1G16780	protein_coding	(AtVHP2;2); (VHP2;2)	Encodes a type II H+-PPases that localizes to and function as a proton pump of the Golgi apparatus in most tissues except for mature leaves.
AT2G41230.1	-0.933363	0.0358471	-3.80935	1.68918e-81	-2.50393	3.79171e-07	AT2G41230	protein_coding	ORGAN SIZE RELATED 1 (ORS1)	Encodes an ER-localized plant hormone-responsive gene and appears to act redundantly with ARGOS and ARL during organ growth.
AT5G19780.1	-0.934129	1.59483e-75	-1.26949	1.12444e-208	-0.609647	8.01354e-44	AT5G19780	protein_coding	TUBULIN ALPHA-5 (TUA5)	Encodes an isoform of alpha tubulin. Closely related to adjacent gene TUA3 suggesting recent duplication.
AT5G01890.1	-0.934246	0.00142731	-1.21122	3.98987e-09	-1.53634	8.60658e-06	AT5G01890	protein_coding		Leucine-rich receptor-like protein kinase family protein; FUNCTIONS IN: protein serine/threonine kinase activity, kinase activity, ATP binding; INVOLVED IN: transmembrane receptor protein tyrosine kinase signaling pathway, protein amino acid phosphorylation; LOCATED IN: plasma membrane; EXPRESSED IN: 22 plant structures; EXPRESSED DURING: 13 growth stages; CONTAINS InterPro DOMAIN/s: Protein kina…
AT3G60370.1	-0.934435	2.63956e-16	-1.54165	8.79642e-22	-0.619169	8.07586e-06	AT3G60370	protein_coding		Encodes an immunophilin, FKBP20-2, that belongs to the FK-506 binding protein (FKBP) subfamily functioning as peptidyl-prolyl isomerases (PPIases) in protein folding. FKBP20-2 has a unique pair of cysteines at the C terminus and was found to be reduced by thioredoxin (Trx) (itself reduced by NADPH by means of NADP-Trx reductase). The FKBP20-2 protein, which contains only two of the five amino aci…
AT4G12050.1	-0.939588	0.0256498	-2.5174	4.76869e-09	-2.3089	0.000140878	AT4G12050	protein_coding		Predicted AT-hook DNA-binding family protein; CONTAINS InterPro DOMAIN/s: Protein of unknown function DUF296 (InterPro:IPR005175), Predicted AT-hook DNA-binding (InterPro:IPR014476); BEST Arabidopsis thaliana protein match is: Predicted AT-hook DNA-binding family protein (TAIR:AT4G22810.1); Has 6654 Blast hits to 4300 proteins in 274 species: Archae - 0; Bacteria - 187; Metazoa - 2435; Fungi - 66…
AT4G34630.1	-0.940887	0.000147133	-1.57339	3.42852e-22	-1.33491	1.25947e-09	AT4G34630	protein_coding		unknown protein; Has 30 Blast hits to 30 proteins in 10 species: Archae - 0; Bacteria - 2; Metazoa - 0; Fungi - 0; Plants - 24; Viruses - 0; Other Eukaryotes - 4 (source: NCBI BLink).
AT5G55200.1	-0.942784	1.63703e-16	-1.67902	6.05241e-50	-0.614346	9.64053e-10	AT5G55200	protein_coding	MITOCHONDRIAL GRPE 1 (MGE1)	Co-chaperone GrpE family protein; FUNCTIONS IN: copper ion binding, ATP binding; INVOLVED IN: protein folding, protein import into mitochondrial matrix; LOCATED IN: mitochondrion; EXPRESSED IN: 22 plant structures; EXPRESSED DURING: 13 growth stages; CONTAINS InterPro DOMAIN/s: GrpE nucleotide exchange factor (InterPro:IPR000740), GrpE nucleotide exchange factor, head (InterPro:IPR009012), GrpE n…
AT1G10930.1	-0.944334	6.76748e-08	-1.26744	5.27294e-11	-0.835171	0.00543804	AT1G10930	protein_coding	(ATRECQ4A); (ATSGS1); (RECQ4A)	DNA helicase involved in the maintenance of genome stability by modulation of the DNA damage response and suppression of homologous recombination.
AT1G26340.1	-0.950855	9.84339e-22	-1.24021	7.77714e-22	-0.735491	9.63076e-10	AT1G26340	protein_coding	(B5 #6);CYTOCHROME B5 ISOFORM A (CB5-A);ARABIDOPSIS CYTOCHROME B5 ISOFORM A (ATCB5-A)	encodes a member of the cytochromes b5 family of proteins that localizes to the outer envelope of the chloroplast. The C-terminal portion of the protein appears to be capable of inserting into a plant microsomal membrane in vitro.
AT1G11260.1	-0.954083	2.21613e-08	-2.02805	5.95871e-46	-1.51058	1.38027e-41	AT1G11260	protein_coding	SUGAR TRANSPORTER 1 (STP1);SUGAR TRANSPORTER 1 (ATSTP1)	Encodes a H+/hexose cotransporter.
AT3G13320.1	-0.956625	8.73669e-07	-0.707765	0.000113788	-0.8197	1.90205e-05	AT3G13320	protein_coding	(atcax2);CATION EXCHANGER 2 (CAX2)	low affinity calcium antiporter CAX2
AT1G04820.1	-0.956758	1.24475e-99	-2.4167	0	-1.98844	1.38176e-151	AT1G04820	protein_coding	TUBULIN ALPHA-4 CHAIN (TUA4);TORTIFOLIA 2 (TOR2)	Encodes an alpha tubulin isoform that is expressed in roots, leaves and flowers.
AT5G09960.1	-0.95781	4.82636e-16	-2.20796	1.65595e-72	-0.774067	1.30798e-09	AT5G09960	protein_coding		FUNCTIONS IN: molecular_function unknown; INVOLVED IN: biological_process unknown; LOCATED IN: plasma membrane; EXPRESSED IN: 22 plant structures; EXPRESSED DURING: 13 growth stages; CONTAINS InterPro DOMAIN/s: RPM1-interacting protein 4, defence response (InterPro:IPR008700); BEST Arabidopsis thaliana protein match is: unknown protein (TAIR:AT5G64850.1); Has 30201 Blast hits to 17322 proteins in…
AT4G17610.1	-0.960531	7.18275e-15	-0.831892	4.09295e-08	-0.76184	5.00718e-09	AT4G17610	protein_coding		tRNA/rRNA methyltransferase (SpoU) family protein; FUNCTIONS IN: RNA binding, RNA methyltransferase activity; INVOLVED IN: RNA processing; LOCATED IN: endomembrane system; EXPRESSED IN: 17 plant structures; EXPRESSED DURING: 9 growth stages; CONTAINS InterPro DOMAIN/s: tRNA/rRNA methyltransferase, SpoU (InterPro:IPR001537); Has 6630 Blast hits to 6614 proteins in 1865 species: Archae - 7; Bacteri…
AT3G16100.1	-0.960748	1.30828e-10	-1.36491	4.3524e-17	-0.784432	0.000275815	AT3G16100	protein_coding	RAB GTPASE HOMOLOG G3C (RABG3c);RAB GTPASE HOMOLOG G3C (ATRABG3C); (ATRAB7D)	RAB GTPase homolog G3C (RABG3c); FUNCTIONS IN: GTP binding; INVOLVED IN: protein transport, small GTPase mediated signal transduction; LOCATED IN: plasma membrane, nucleus; EXPRESSED IN: 24 plant structures; EXPRESSED DURING: 15 growth stages; CONTAINS InterPro DOMAIN/s: Ras GTPase (InterPro:IPR001806), Small GTP-binding protein (InterPro:IPR005225), Small GTPase (InterPro:IPR020851), Ras (InterP…
AT5G15640.1	-0.960829	2.45766e-05	-2.83569	1.47427e-49	-0.94858	0.000405408	AT5G15640	protein_coding		Mitochondrial substrate carrier family protein; FUNCTIONS IN: binding; INVOLVED IN: transport, mitochondrial transport, transmembrane transport; LOCATED IN: mitochondrion, mitochondrial inner membrane; EXPRESSED IN: 24 plant structures; EXPRESSED DURING: 15 growth stages; CONTAINS InterPro DOMAIN/s: Mitochondrial carrier protein (InterPro:IPR002067), Mitochondrial substrate carrier (InterPro:IPR0…
AT4G32175.1	-0.962003	1.76233e-05	-0.835332	0.000901842	-1.42069	8.87766e-09	AT4G32175	protein_coding		PNAS-3 related; INVOLVED IN: biological_process unknown; LOCATED IN: endomembrane system; BEST Arabidopsis thaliana protein match is: PNAS-3 related (TAIR:AT2G25355.1); Has 535 Blast hits to 535 proteins in 248 species: Archae - 104; Bacteria - 0; Metazoa - 113; Fungi - 163; Plants - 59; Viruses - 0; Other Eukaryotes - 96 (source: NCBI BLink).
AT3G52930.1	-0.966393	1.3644e-155	-0.637045	3.83888e-75	-0.587245	5.96967e-42	AT3G52930	protein_coding	(ATFBA8);FRUCTOSE-BISPHOSPHATE ALDOLASE 8 (FBA8)	Aldolase superfamily protein; FUNCTIONS IN: copper ion binding; INVOLVED IN: response to cadmium ion, response to karrikin, response to salt stress, pentose-phosphate shunt; LOCATED IN: in 8 components; EXPRESSED IN: 29 plant structures; EXPRESSED DURING: 15 growth stages; CONTAINS InterPro DOMAIN/s: Aldolase-type TIM barrel (InterPro:IPR013785), Fructose-bisphosphate aldolase, class-I (InterPro:…
AT2G40550.1	-0.968714	0.0230835	-1.93345	3.38709e-07	-1.43716	0.0048302	AT2G40550	protein_coding	E2F TARGET GENE 1 (ETG1)	Encodes a nuclear localized target of E2Fa-DPa, transcription factors controlling cell cycle progression. Required for sister chromatid cohesion and DNA repair.
AT5G09760.1	-0.96993	0.000825314	-1.66499	3.77227e-15	-1.02357	5.52681e-05	AT5G09760	protein_coding		Plant invertase/pectin methylesterase inhibitor superfamily; FUNCTIONS IN: enzyme inhibitor activity, pectinesterase activity; INVOLVED IN: cell wall modification; LOCATED IN: cell wall, chloroplast, plant-type cell wall; EXPRESSED IN: 23 plant structures; EXPRESSED DURING: 13 growth stages; CONTAINS InterPro DOMAIN/s: Pectin lyase fold/virulence factor (InterPro:IPR011050), Pectinesterase, catal…
AT1G30120.1	-0.971474	0.0163742	-1.68034	1.65986e-11	-2.54998	3.86145e-19	AT1G30120	protein_coding	PYRUVATE DEHYDROGENASE E1 BETA (PDH-E1 BETA)	Encodes a putative plastid pyruvate dehydrogenase E1 beta subunit that is distinct from the mitochondrial pyruvate dehydrogenase E1 beta subunit.
AT1G72730.1	-0.971803	0.000698086	-1.18629	1.9328e-10	-1	0.00847362	AT1G72730	protein_coding		DEA(D/H)-box RNA helicase family protein; FUNCTIONS IN: helicase activity, nucleic acid binding, ATP-dependent helicase activity, ATP binding; INVOLVED IN: biological_process unknown; LOCATED IN: cytosol, plasma membrane, plant-type cell wall; EXPRESSED IN: 23 plant structures; EXPRESSED DURING: 11 growth stages; CONTAINS InterPro DOMAIN/s: RNA helicase, DEAD-box type, Q motif (InterPro:IPR014014…
AT2G33250.1	-0.972881	3.98626e-22	-0.707295	7.28902e-08	-0.666673	1.68829e-07	AT2G33250	protein_coding		unknown protein; FUNCTIONS IN: molecular_function unknown; INVOLVED IN: biological_process unknown; LOCATED IN: chloroplast; EXPRESSED IN: 21 plant structures; EXPRESSED DURING: 13 growth stages; BEST Arabidopsis thaliana protein match is: unknown protein (TAIR:AT3G04310.1); Has 41 Blast hits to 41 proteins in 12 species: Archae - 0; Bacteria - 0; Metazoa - 0; Fungi - 0; Plants - 41; Viruses - 0;…
AT1G27660.1	-0.974763	0.01377	-0.855491	0.0438623	-2.31464	6.72345e-06	AT1G27660	protein_coding		basic helix-loop-helix (bHLH) DNA-binding superfamily protein; FUNCTIONS IN: sequence-specific DNA binding transcription factor activity; INVOLVED IN: regulation of transcription; LOCATED IN: nucleus; CONTAINS InterPro DOMAIN/s: Helix-loop-helix DNA-binding domain (InterPro:IPR001092), Helix-loop-helix DNA-binding (InterPro:IPR011598); BEST Arabidopsis thaliana protein match is: basic helix-loop-…
AT1G54010.1	-0.976447	0	-1.77213	0	-1.81431	0	AT1G54010	protein_coding		GDSL-like Lipase/Acylhydrolase superfamily protein; FUNCTIONS IN: hydrolase activity, acting on ester bonds, carboxylesterase activity; INVOLVED IN: lipid metabolic process; LOCATED IN: plasma membrane, vacuole, membrane; EXPRESSED IN: cultured cell, leaf; EXPRESSED DURING: seedling growth; CONTAINS InterPro DOMAIN/s: Lipase, GDSL (InterPro:IPR001087); BEST Arabidopsis thaliana protein match is: …
AT2G03350.1	-0.977382	2.46818e-06	-1.69925	1.55004e-14	-0.813521	2.051e-05	AT2G03350	protein_coding		Protein of unknown function, DUF538; CONTAINS InterPro DOMAIN/s: Protein of unknown function DUF538 (InterPro:IPR007493); BEST Arabidopsis thaliana protein match is: Protein of unknown function, DUF538 (TAIR:AT3G08890.2); Has 544 Blast hits to 544 proteins in 26 species: Archae - 0; Bacteria - 0; Metazoa - 0; Fungi - 0; Plants - 543; Viruses - 0; Other Eukaryotes - 1 (source: NCBI BLink).
AT5G41760.2	-0.980891	5.48826e-05	-1.12609	0.000818212	-0.836562	0.00561345	AT5G41760	protein_coding		Nucleotide-sugar transporter family protein; FUNCTIONS IN: nucleotide-sugar transmembrane transporter activity, CMP-sialic acid transmembrane transporter activity; INVOLVED IN: carbohydrate transport, nucleotide-sugar transport; LOCATED IN: endomembrane system, integral to membrane, Golgi membrane; EXPRESSED IN: 22 plant structures; EXPRESSED DURING: 13 growth stages; CONTAINS InterPro DOMAIN/s: …
AT5G39080.1	-0.991473	7.84475e-12	-1.8208	2.34939e-37	-0.996265	8.97089e-06	AT5G39080	protein_coding		HXXXD-type acyl-transferase family protein; FUNCTIONS IN: transferase activity, transferring acyl groups other than amino-acyl groups, transferase activity; INVOLVED IN: biological_process unknown; LOCATED IN: cellular_component unknown; EXPRESSED IN: 16 plant structures; EXPRESSED DURING: 9 growth stages; CONTAINS InterPro DOMAIN/s: Transferase (InterPro:IPR003480); BEST Arabidopsis thaliana pro…
AT2G20680.1	-0.991642	8.13453e-05	-1.81429	1.73911e-12	-0.825047	0.012856	AT2G20680	protein_coding	(AtMAN2);ENDO-BETA-MANNASE 2 (MAN2)	Glycosyl hydrolase superfamily protein; FUNCTIONS IN: cation binding, hydrolase activity, hydrolyzing O-glycosyl compounds, catalytic activity; INVOLVED IN: carbohydrate metabolic process; LOCATED IN: endomembrane system; EXPRESSED IN: 23 plant structures; EXPRESSED DURING: 13 growth stages; CONTAINS InterPro DOMAIN/s: Glycoside hydrolase, catalytic core (InterPro:IPR017853), Glycoside hydrolase,…
AT4G36180.1	-0.999597	5.84882e-10	-0.787221	1.73283e-06	-1.21443	4.35858e-13	AT4G36180	protein_coding		Leucine-rich receptor-like protein kinase family protein; FUNCTIONS IN: protein serine/threonine kinase activity, kinase activity, ATP binding; INVOLVED IN: transmembrane receptor protein tyrosine kinase signaling pathway, protein amino acid phosphorylation; LOCATED IN: plasma membrane; EXPRESSED IN: 21 plant structures; EXPRESSED DURING: 13 growth stages; CONTAINS InterPro DOMAIN/s: Protein kina…
AT3G62060.1	-1.00434	0.0122762	-3.17724	3.27507e-17	-1.9913	1.05675e-06	AT3G62060	protein_coding		Pectinacetylesterase family protein; FUNCTIONS IN: carboxylesterase activity; INVOLVED IN: biological_process unknown; LOCATED IN: endomembrane system; EXPRESSED IN: 22 plant structures; EXPRESSED DURING: 13 growth stages; CONTAINS InterPro DOMAIN/s: Pectinacetylesterase (InterPro:IPR004963); BEST Arabidopsis thaliana protein match is: Pectinacetylesterase family protein (TAIR:AT2G46930.1); Has 5…
AT2G46690.1	-1.00535	0.00518042	-2.0082	6.69707e-11	-1.16812	0.0345394	AT2G46690	protein_coding		SAUR-like auxin-responsive protein family ; CONTAINS InterPro DOMAIN/s: Auxin responsive SAUR protein (InterPro:IPR003676); BEST Arabidopsis thaliana protein match is: SAUR-like auxin-responsive protein family (TAIR:AT3G61900.1); Has 1291 Blast hits to 1280 proteins in 26 species: Archae - 0; Bacteria - 0; Metazoa - 0; Fungi - 0; Plants - 1290; Viruses - 0; Other Eukaryotes - 1 (source: NCBI BLin…
AT3G44200.1	-1.00551	5.80761e-11	-1.75229	3.20972e-30	-0.888896	4.61139e-07	AT3G44200	protein_coding	NIMA (NEVER IN MITOSIS, GENE A)-RELATED 6 (NEK6);NIMA-RELATED KINASE6 (ATNEK6); (IBO1)	Encodes AtNek5, a member of the NIMA-related serine/threonine kinases (Neks) that have been linked to cell-cycle regulation in fungi and mammals. Plant Neks might be involved in plant development processes.Interacts physically with plant kinesins ARK1 and ARK2. Mutants show defects in root epidermal cell morphology, trichome branching and other epidermal cell abnormalities suggesting a rol e in e…
AT2G24570.1	-1.01536	4.33984e-06	-2.21542	1.79819e-39	-0.992747	6.926e-06	AT2G24570	protein_coding	WRKY DNA-BINDING PROTEIN 17 (WRKY17); (AtWRKY17)	member of WRKY Transcription Factor; Group II-d; negative regulator of basal resistance to Pseudomonas syringae.
AT1G07210.1	-1.01548	2.52943e-45	-0.951704	1.80331e-30	-1.10187	1.30655e-12	AT1G07210	protein_coding		Ribosomal protein S18; FUNCTIONS IN: structural constituent of ribosome; INVOLVED IN: translation; LOCATED IN: ribosome, intracellular; EXPRESSED IN: 24 plant structures; EXPRESSED DURING: 15 growth stages; CONTAINS InterPro DOMAIN/s: Ribosomal protein S18 (InterPro:IPR001648); Has 5527 Blast hits to 5527 proteins in 2078 species: Archae - 0; Bacteria - 4261; Metazoa - 44; Fungi - 19; Plants - 20…
AT4G30800.1	-1.01635	3.10569e-06	-2.55655	1.13217e-36	-3.38633	3.1226e-69	AT4G30800	protein_coding		Nucleic acid-binding, OB-fold-like protein; CONTAINS InterPro DOMAIN/s: Nucleic acid-binding, OB-fold-like (InterPro:IPR016027), Nucleic acid-binding, OB-fold (InterPro:IPR012340), Ribosomal protein S17, archaeal (InterPro:IPR019978), Ribosomal protein S17, conserved site (InterPro:IPR019979), Ribosomal protein S17 (InterPro:IPR000266); BEST Arabidopsis thaliana protein match is: ribosomal protei…
AT5G10560.1	-1.01856	5.9687e-18	-0.712236	6.50834e-09	-1.07622	2.19402e-15	AT5G10560	protein_coding		Glycosyl hydrolase family protein; FUNCTIONS IN: xylan 1,4-beta-xylosidase activity, hydrolase activity, hydrolyzing O-glycosyl compounds; INVOLVED IN: carbohydrate metabolic process; LOCATED IN: plasma membrane, vacuole; EXPRESSED IN: 24 plant structures; EXPRESSED DURING: 13 growth stages; CONTAINS InterPro DOMAIN/s: Glycoside hydrolase, family 3, N-terminal (InterPro:IPR001764), Glycoside hydr…
AT1G20090.1	-1.02188	2.27187e-14	-0.8447	2.44465e-11	-1.43887	2.17885e-20	AT1G20090	protein_coding	(ATRAC4);ARABIDOPSIS RAC-LIKE 4 (ARAC4);RHO-RELATED PROTEIN FROM PLANTS 2 (ROP2); (ATROP2)	Member of the Rho GTPase family. Functions to organize the microtubular cytoskeleton in combination with RIC1 and RIC4. These interactions affect pavement cell morphogenesis and pollen tube growth. ROP2 expression is stimulated by brassinosteroid treatment. Inhibit light-induced stomatal opening.
AT4G10040.1	-1.02415	8.36052e-07	-2.65751	2.41799e-31	-0.757214	8.12988e-06	AT4G10040	protein_coding	CYTOCHROME C-2 (CYTC-2)	Encodes cytochrome c. Promoter directs preferential expression in vascular tissues of cotyledons, leaves, roots, and hypocotyls, and in anthers.
AT3G57330.1	-1.02943	0.00195488	-0.917315	0.0004032	-1.1533	0.000449536	AT3G57330	protein_coding	AUTOINHIBITED CA2+-ATPASE 11 (ACA11)	Lesion mimic phenotype when mutation in the gene is combined with a mutation in ACA4. Lesion mimic phenotype of double knockout can be suppressed by nutritional supplements that increase anion levels (e.g. 15 mM Nitrate, Chloride, or Phosphate)
AT1G52825.1	-1.0376	0.0129885	-1.30448	0.000199334	-1.0648	0.014035	AT1G52825	protein_coding		unknown protein; FUNCTIONS IN: molecular_function unknown; INVOLVED IN: biological_process unknown; LOCATED IN: endomembrane system; CONTAINS InterPro DOMAIN/s: Protein of unknown function DUF2346 (InterPro:IPR018625); BEST Arabidopsis thaliana protein match is: unknown protein (TAIR:AT4G14615.1); Has 52 Blast hits to 49 proteins in 19 species: Archae - 0; Bacteria - 0; Metazoa - 0; Fungi - 0; Pl…
AT2G25480.1	-1.04259	0.000617851	-1.11663	2.49248e-05	-1.15639	0.000260763	AT2G25480	protein_coding		TPX2 (targeting protein for Xklp2) protein family; CONTAINS InterPro DOMAIN/s: Xklp2 targeting protein (InterPro:IPR009675); BEST Arabidopsis thaliana protein match is: TPX2 (targeting protein for Xklp2) protein family (TAIR:AT4G32330.2); Has 2143 Blast hits to 1757 proteins in 233 species: Archae - 0; Bacteria - 125; Metazoa - 980; Fungi - 165; Plants - 356; Viruses - 3; Other Eukaryotes - 514 (…
AT3G61310.1	-1.04407	0.018218	-1.89008	3.41325e-07	-2.66637	1.80777e-06	AT3G61310	protein_coding		AT hook motif DNA-binding family protein; FUNCTIONS IN: DNA binding; INVOLVED IN: biological_process unknown; LOCATED IN: cellular_component unknown; EXPRESSED IN: 22 plant structures; EXPRESSED DURING: 13 growth stages; CONTAINS InterPro DOMAIN/s: Protein of unknown function DUF296 (InterPro:IPR005175), AT hook, DNA-binding motif (InterPro:IPR017956); BEST Arabidopsis thaliana protein match is: …
AT2G30320.1	-1.04826	4.31e-05	-2.61692	6.69199e-20	-2.34104	0.0402627	AT2G30320	protein_coding		Pseudouridine synthase family protein; FUNCTIONS IN: pseudouridine synthase activity; INVOLVED IN: pseudouridine synthesis, RNA modification; EXPRESSED IN: 24 plant structures; EXPRESSED DURING: 14 growth stages; CONTAINS InterPro DOMAIN/s: Pseudouridine synthase, catalytic domain (InterPro:IPR020103), Pseudouridine synthase I, TruA, N-terminal (InterPro:IPR020094), Pseudouridine synthase I, TruA…
AT3G47070.1	-1.04951	1.36644e-24	-0.815892	1.06794e-09	-0.601529	1.35701e-05	AT3G47070	protein_coding		LOCATED IN: thylakoid, chloroplast thylakoid membrane, chloroplast, chloroplast envelope; EXPRESSED IN: 22 plant structures; EXPRESSED DURING: 13 growth stages; CONTAINS InterPro DOMAIN/s: Thylakoid soluble phosphoprotein TSP9 (InterPro:IPR021584); Has 37 Blast hits to 37 proteins in 10 species: Archae - 0; Bacteria - 0; Metazoa - 0; Fungi - 0; Plants - 37; Viruses - 0; Other Eukaryotes - 0 (sour…
AT1G51500.1	-1.05102	2.50428e-07	-1.10818	3.42297e-07	-1.10557	8.00955e-07	AT1G51500	protein_coding	WHITE-BROWN COMPLEX 12 (WBC12);ATP-BINDING CASSETTE G12 (ABCG12); (D3);ECERIFERUM 5 (CER5); (AtABCG12);ARABIDOPSIS THALIANA WHITE-BROWN COMPLEX 12 (ATWBC12)	Encodes an ABC transporter involved in cuticular wax biosynthesis. Lines carrying recessive mutations in this locus have weakly glaucous stem surface, and relative elevated secondary alcohols and ketones.
AT3G14310.1	-1.0518	1.8517e-46	-1.39735	4.95448e-66	-1.79175	8.06259e-84	AT3G14310	protein_coding	PECTIN METHYLESTERASE 3 (PME3);PECTIN METHYLESTERASE 3 (ATPME3)	encodes a pectin methylesterase, targeted by a cellulose binding protein (CBP) from the parasitic nematode Heterodera schachtii during parasitism.
AT3G04120.1	-1.05827	0	-2.81259	0	-0.598484	9.15009e-53	AT3G04120	protein_coding	GLYCERALDEHYDE-3-PHOSPHATE DEHYDROGENASE C SUBUNIT 1 (GAPC1); (GAPC-1);GLYCERALDEHYDE-3-PHOSPHATE DEHYDROGENASE C SUBUNIT (GAPC)	encodes cytosolic GADPH (C subunit) involved in the glycolytic pathway but also interacts with H2O2 potentially placing it in a signalling cascade induced by ROS.
AT5G11260.1	-1.06092	1.5748e-39	-1.51127	4.72407e-35	-1.24487	6.88328e-26	AT5G11260	protein_coding	REVERSAL OF THE DET PHENOTYPE 5 (TED 5);ELONGATED HYPOCOTYL 5 (HY5)	Basic leucine zipper (bZIP) transcription factor. Nuclear localization. Involved in light-regulated transcriptional activation of G-box-containing promoters. Negatively regulated by Cop1. Although cytokinins do not appear to affect the gene's promoter activity, they appear to stabilize the protein. HY5 plays a role in anthocyanin accumulation in far-red light and blue light, but not in red light …
AT1G10030.1	-1.06406	4.36402e-16	-2.66757	2.96084e-79	-0.656173	0.0165122	AT1G10030	protein_coding	HOMOLOG OF YEAST ERGOSTEROL28 (ERG28)	homolog of yeast ergosterol28 (ERG28); INVOLVED IN: biological_process unknown; LOCATED IN: endomembrane system, integral to membrane; EXPRESSED IN: 22 plant structures; EXPRESSED DURING: 13 growth stages; CONTAINS InterPro DOMAIN/s: Erg28-like (InterPro:IPR005352); Has 223 Blast hits to 223 proteins in 105 species: Archae - 0; Bacteria - 0; Metazoa - 67; Fungi - 94; Plants - 48; Viruses - 0; Oth…
AT1G50400.1	-1.06583	0.00680778	-0.924754	0.0304173	-0.777608	0.0131119	AT1G50400	protein_coding		Eukaryotic porin family protein; FUNCTIONS IN: voltage-gated anion channel activity; INVOLVED IN: anion transport, transmembrane transport; LOCATED IN: mitochondrial outer membrane; EXPRESSED IN: 20 plant structures; EXPRESSED DURING: 13 growth stages; CONTAINS InterPro DOMAIN/s: Porin, eukaryotic type (InterPro:IPR001925); BEST Arabidopsis thaliana protein match is: translocase of the outer mito…
AT1G30380.1	-1.06899	0.000765644	-1.97443	1.68068e-29	-2.52864	7.6249e-05	AT1G30380	protein_coding	PHOTOSYSTEM I SUBUNIT K (PSAK)	Encodes subunit K of photosystem I reaction center.
AT3G09300.1	-1.07167	1.58621e-14	-0.780556	2.0624e-13	-0.837052	2.31624e-09	AT3G09300	protein_coding	OSBP(OXYSTEROL BINDING PROTEIN)-RELATED PROTEIN 3B (ORP3B)	OSBP(oxysterol binding protein)-related protein 3B (ORP3B); FUNCTIONS IN: oxysterol binding; INVOLVED IN: steroid metabolic process; EXPRESSED IN: 23 plant structures; EXPRESSED DURING: 15 growth stages; CONTAINS InterPro DOMAIN/s: Oxysterol-binding protein, conserved site (InterPro:IPR018494), Oxysterol-binding protein (InterPro:IPR000648); BEST Arabidopsis thaliana protein match is: Oxysterol-b…
AT2G38650.2	-1.0756	3.11597e-25	-2.17905	4.56885e-102	-0.923271	0.0222611	AT2G38650	protein_coding	GALACTURONOSYLTRANSFERASE 7 (GAUT7)	galacturonosyltransferase 7 (GAUT7); CONTAINS InterPro DOMAIN/s: Glycosyl transferase, family 8 (InterPro:IPR002495); BEST Arabidopsis thaliana protein match is: galacturonosyltransferase 4 (TAIR:AT5G47780.1).
AT3G13404.1	-1.078	0.0114058	-2.81264	1.49647e-58	-3.57606	1.34675e-24	AT3G13404	protein_coding		unknown protein; FUNCTIONS IN: molecular_function unknown; INVOLVED IN: biological_process unknown; LOCATED IN: cellular_component unknown; Has 0 Blast hits to 0 proteins in 0 species (source: NCBI BLink).
AT4G10380.1	-1.08106	4.03597e-17	-1.53682	7.6188e-51	-0.714786	1.14751e-07	AT4G10380	protein_coding	NOD26-LIKE INTRINSIC PROTEIN 5;1 (NIP5;1);NOD26-LIKE MIP 6 (NLM6);NOD26-LIKE MIP 8 (NLM8); (AtNIP5;1)	Boric acid channel. Essential for efficient boron uptake and plant development under boron limitation. Also functions in arsenite transport and tolerance. Localized preferentially in outer membrane domains of root cells.
AT5G08300.1	-1.08225	6.30255e-78	-0.91113	4.00825e-34	-1.09919	8.12515e-69	AT5G08300	protein_coding		Succinyl-CoA ligase, alpha subunit; FUNCTIONS IN: succinate-CoA ligase (GDP-forming) activity, copper ion binding, metal ion binding; INVOLVED IN: response to cadmium ion, metabolic process; LOCATED IN: mitochondrion, cell wall; EXPRESSED IN: 25 plant structures; EXPRESSED DURING: 14 growth stages; CONTAINS InterPro DOMAIN/s: Succinyl-CoA ligase, alpha subunit (InterPro:IPR005810), ATP-citrate ly…
AT3G60080.1	-1.08246	5.53048e-05	-0.720963	0.000574634	-0.670278	0.042081	AT3G60080	protein_coding		RING/U-box superfamily protein; FUNCTIONS IN: zinc ion binding; EXPRESSED IN: 24 plant structures; EXPRESSED DURING: 15 growth stages; CONTAINS InterPro DOMAIN/s: Zinc finger, RING-type (InterPro:IPR001841), Zinc finger, C3HC4 RING-type (InterPro:IPR018957); BEST Arabidopsis thaliana protein match is: RING/U-box superfamily protein (TAIR:AT2G44330.1); Has 9920 Blast hits to 9845 proteins in 282 s…
AT4G30810.1	-1.0866	7.80807e-66	-0.813989	2.24609e-31	-2.22939	0	AT4G30810	protein_coding	SERINE CARBOXYPEPTIDASE-LIKE 29 (scpl29)	serine carboxypeptidase-like 29 (scpl29); FUNCTIONS IN: serine-type carboxypeptidase activity; INVOLVED IN: proteolysis; LOCATED IN: vacuole; EXPRESSED IN: 22 plant structures; EXPRESSED DURING: 13 growth stages; CONTAINS InterPro DOMAIN/s: Peptidase S10, serine carboxypeptidase (InterPro:IPR001563), Peptidase S10, serine carboxypeptidase, active site (InterPro:IPR018202); BEST Arabidopsis thalia…
AT3G54470.1	-1.08811	1.04376e-136	-0.948997	2.60811e-93	-1.09647	3.63246e-143	AT3G54470	protein_coding		encodes the bi-functional orotate phosphoribosyltransferase/orotidine-5'-phosphate decarboxylase catalyzing the fifth and sixth step in the de novo pyrimidine ribonucleotide biosynthesis
AT1G20260.1	-1.08819	6.23889e-16	-2.66062	7.11666e-177	-1.04433	6.73732e-16	AT1G20260	protein_coding	(ATVAB3);V-ATPASE B SUBUNIT 3 (VAB3)	One of three genes encoding the vacuolar ATP synthase subunit B1. The protein binds to and co-localizes with F-actin, bundles F-actin to form higher-order structure, and stabilizes actin filaments in vitro.
AT4G25080.2	-1.09175	7.72975e-12	-1.61727	2.92395e-21	-1.07289	1.8593e-08	AT4G25080	protein_coding	MAGNESIUM-PROTOPORPHYRIN IX METHYLTRANSFERASE (CHLM)	Encodes a protein with methyltransferase activity responsible for the methylation of magnesium protoporphyrin IX. Mutants defective in this gene are affected in chlorophyll biosynthesis and show a reduction in the accumulation of a number of major thylakoid-associated proteins including components of PSI (LHCI), PSII (LHCII, D1, CP43) and the cytochrome b6f complex (Cytf). By contrast, no signifi…
AT4G30996.1	-1.09285	0.00426018	-1.87146	4.12696e-08	-1.34836	0.0405514	AT4G30996	protein_coding	NA(+)- AND K(+)-SENSITIVE 1 (NKS1)	NKS1, a plant-specific gene, encodes a 19 kDa endomembrane-localized protein. It is part of SOS independent ion homeostasis regulation pathway.
AT1G21070.1	-1.09285	0.00426098	-3.80735	1.88762e-45	-3.06667	5.90305e-08	AT1G21070	protein_coding		Nucleotide-sugar transporter family protein; CONTAINS InterPro DOMAIN/s: Protein of unknown function DUF250 (InterPro:IPR004853); BEST Arabidopsis thaliana protein match is: Nucleotide-sugar transporter family protein (TAIR:AT1G76670.1); Has 2012 Blast hits to 2008 proteins in 220 species: Archae - 0; Bacteria - 26; Metazoa - 397; Fungi - 317; Plants - 1060; Viruses - 0; Other Eukaryotes - 212 (s…
AT4G30960.1	-1.09486	6.84353e-231	-0.758693	1.34638e-88	-0.895544	3.93194e-169	AT4G30960	protein_coding	CBL-INTERACTING PROTEIN KINASE 6 (ATCIPK6);CBL-INTERACTING PROTEIN KINASE 6 (CIPK6);SOS3-INTERACTING PROTEIN 3 (SIP3);SNF1-RELATED PROTEIN KINASE 3.14 (SNRK3.14)	Encodes CBL-interacting protein kinase 6 (CIPK6). Required for development and salt tolerance.
AT5G55930.1	-1.09583	7.86207e-06	-1.57194	1.92074e-21	-2.41622	6.76231e-34	AT5G55930	protein_coding	OLIGOPEPTIDE TRANSPORTER 1 (OPT1);ARABIDOPSIS THALIANA OLIGOPEPTIDE TRANSPORTER 1 (ATOPT1)	oligopeptide transporter
AT1G77750.1	-1.10326	1.79228e-09	-1.95402	4.19452e-29	-1.05298	6.02592e-07	AT1G77750	protein_coding		Ribosomal protein S13/S18 family; FUNCTIONS IN: structural constituent of ribosome, RNA binding, nucleic acid binding; INVOLVED IN: translation; LOCATED IN: mitochondrion, small ribosomal subunit, mitochondrial small ribosomal subunit; EXPRESSED IN: 23 plant structures; EXPRESSED DURING: 13 growth stages; CONTAINS InterPro DOMAIN/s: Ribosomal protein S13, conserved site (InterPro:IPR018269), Ribo…
AT5G23420.1	-1.10429	1.83253e-05	-2.095	8.20078e-20	-1.78751	4.47649e-09	AT5G23420	protein_coding	HIGH-MOBILITY GROUP BOX 6 (HMGB6)	Encodes HMGB6, a protein belonging to the subgroup of HMGB (high mobility group B) proteins. Localized in the nucleus. Binds to supercoiled DNA in vitro. HMGB6 is phosphorylated by protein kinase CK2alpha within its acidic C-terminal domain.
AT5G50210.1	-1.10558	7.29704e-19	-1.44705	8.39742e-28	-1.32998	6.69384e-25	AT5G50210	protein_coding	QUINOLINATE SYNTHASE (QS);ONSET OF LEAF DEATH 5 (OLD5);SULFUR E 3 (SUFE3)	Encodes an Fe-S binding protein with quinolinate synthase (QS) activity and cysteine desulfurase activator activity. The QS activity was demonstrated by functional complementation of corresponding E. coli mutants and complementation of embryo-lethal phenotypes of the QS homozygous null allele in Arabidopsis. The SufE domain of the protein also stimulates the cysteine desulfurase activity of CpNif…
AT4G13180.1	-1.10567	9.42601e-07	-1.24259	1.6851e-13	-2.57445	8.04618e-12	AT4G13180	protein_coding		NAD(P)-binding Rossmann-fold superfamily protein; FUNCTIONS IN: oxidoreductase activity, binding, catalytic activity; INVOLVED IN: response to arsenic; EXPRESSED IN: 22 plant structures; EXPRESSED DURING: 13 growth stages; CONTAINS InterPro DOMAIN/s: NAD(P)-binding domain (InterPro:IPR016040), Glucose/ribitol dehydrogenase (InterPro:IPR002347), Short-chain dehydrogenase/reductase SDR (InterPro:IP…
AT3G56330.1	-1.10814	1.54739e-08	-0.781654	0.000489751	-1.51241	5.47638e-16	AT3G56330	protein_coding		N2,N2-dimethylguanosine tRNA methyltransferase; FUNCTIONS IN: RNA binding, tRNA (guanine-N2-)-methyltransferase activity; INVOLVED IN: tRNA processing; EXPRESSED IN: 20 plant structures; EXPRESSED DURING: 12 growth stages; CONTAINS InterPro DOMAIN/s: N2,N2-dimethylguanosine tRNA methyltransferase (InterPro:IPR002905); BEST Arabidopsis thaliana protein match is: N2,N2-dimethylguanosine tRNA methyl…
AT4G31210.1	-1.11009	1.64302e-34	-0.90097	4.92408e-18	-0.599766	9.88315e-11	AT4G31210	protein_coding		DNA topoisomerase, type IA, core; FUNCTIONS IN: DNA topoisomerase activity, DNA topoisomerase type I activity, DNA binding, nucleic acid binding; INVOLVED IN: DNA topological change, DNA unwinding involved in replication, DNA metabolic process; LOCATED IN: chromosome; EXPRESSED IN: 22 plant structures; EXPRESSED DURING: 14 growth stages; CONTAINS InterPro DOMAIN/s: DNA topoisomerase, type IA, zn …
AT4G33865.1	-1.11613	0	-0.62428	4.97212e-249	-0.820013	0	AT4G33865	protein_coding		Ribosomal protein S14p/S29e family protein; FUNCTIONS IN: structural constituent of ribosome; INVOLVED IN: translation; LOCATED IN: cytosolic small ribosomal subunit, ribosome; EXPRESSED IN: 24 plant structures; EXPRESSED DURING: 14 growth stages; CONTAINS InterPro DOMAIN/s: Ribosomal protein S14 (InterPro:IPR001209); BEST Arabidopsis thaliana protein match is: Ribosomal protein S14p/S29e family …
AT1G76160.1	-1.11821	4.87237e-39	-2.21176	1.51836e-158	-1.41161	7.45204e-28	AT1G76160	protein_coding	SKU5 SIMILAR 5 (sks5)	SKU5 similar 5 (sks5); FUNCTIONS IN: oxidoreductase activity, copper ion binding; INVOLVED IN: oxidation reduction; LOCATED IN: apoplast, cell wall, plant-type cell wall; EXPRESSED IN: 24 plant structures; EXPRESSED DURING: 13 growth stages; CONTAINS InterPro DOMAIN/s: Multicopper oxidase, type 3 (InterPro:IPR011707), Cupredoxin (InterPro:IPR008972), Multicopper oxidase, type 2 (InterPro:IPR01170…
AT5G46910.1	-1.11974	0.0118546	-1.26697	0.00115646	-1.55769	0.00163983	AT5G46910	protein_coding		Transcription factor jumonji (jmj) family protein / zinc finger (C5HC2 type) family protein; FUNCTIONS IN: sequence-specific DNA binding transcription factor activity; INVOLVED IN: response to chitin, regulation of transcription; LOCATED IN: nucleus; EXPRESSED IN: 24 plant structures; EXPRESSED DURING: 14 growth stages; CONTAINS InterPro DOMAIN/s: Transcription factor jumonji/aspartyl beta-hydrox…
AT3G51030.1	-1.11996	0.045629	-1.47225	0.000181397	-2.76121	6.15408e-05	AT3G51030	protein_coding	THIOREDOXIN H-TYPE 1 (TRX1);ARABIDOPSIS THALIANA THIOREDOXIN H-TYPE 1 (Attrx h1);THIOREDOXIN H-TYPE 1 (ATTRX1)	encodes a cytosolic thioredoxin that reduces disulfide bridges of target proteins by the reversible formation of a disulfide bridge between two neighboring Cys residues present in the active site. Thioredoxins have been found to regulate a variety of biological reactions in prokaryotic and eukaryotic cells.
AT1G47760.1	-1.11996	0.0456425	-1.00394	0.0402902	-6.9542	0.00736448	AT1G47760	protein_coding	AGAMOUS-LIKE 102 (AGL102)	AGAMOUS-like 102 (AGL102); FUNCTIONS IN: DNA binding, sequence-specific DNA binding transcription factor activity; INVOLVED IN: regulation of transcription, DNA-dependent; LOCATED IN: nucleus; EXPRESSED IN: endosperm; CONTAINS InterPro DOMAIN/s: Transcription factor, MADS-box (InterPro:IPR002100); BEST Arabidopsis thaliana protein match is: AGAMOUS-like 91 (TAIR:AT3G66656.1); Has 5838 Blast hits …
AT1G60870.1	-1.1216	5.93767e-09	-2.56124	5.30526e-67	-1.49011	5.02361e-13	AT1G60870	protein_coding	MATERNAL EFFECT EMBRYO ARREST 9 (MEE9)	maternal effect embryo arrest 9 (MEE9); FUNCTIONS IN: molecular_function unknown; INVOLVED IN: embryo development ending in seed dormancy, pollen development; LOCATED IN: plasma membrane; EXPRESSED IN: 22 plant structures; EXPRESSED DURING: 13 growth stages; Has 165 Blast hits to 92 proteins in 39 species: Archae - 0; Bacteria - 18; Metazoa - 11; Fungi - 18; Plants - 26; Viruses - 81; Other Eukar…
AT4G37910.1	-1.12355	4.93497e-191	-1.16878	2.18119e-162	-0.656108	7.77727e-53	AT4G37910	protein_coding	MITOCHONDRIAL HEAT SHOCK PROTEIN 70-1 (mtHsc70-1)	mitochondrial heat shock protein 70-1 (mtHsc70-1); FUNCTIONS IN: zinc ion binding, ATP binding; INVOLVED IN: protein folding, response to cadmium ion, response to salt stress; LOCATED IN: mitochondrion, cell wall, plasma membrane, mitochondrial matrix; EXPRESSED IN: 26 plant structures; EXPRESSED DURING: 15 growth stages; CONTAINS InterPro DOMAIN/s: Heat shock protein 70, conserved site (InterPro…
AT4G00570.1	-1.12463	9.60265e-19	-0.960457	3.8074e-13	-0.893538	2.15227e-11	AT4G00570	protein_coding	NAD-DEPENDENT MALIC ENZYME 2 (NAD-ME2)	Encodes an NAD-dependent malic enzyme (NAD-ME) that does not act on oxaloacetate, indicating that it belongs to EC 1.1.1.39. It is a member of the beta family of NAD-MEs in plants. It appears to function as a homodimer or as a heterodimer with the alpha-type NAD-ME2 (At2g13560). NAD-ME2 transcript and protein levels are higher during the night than during the day.
AT5G43170.1	-1.12945	0.0141386	-2.28362	1.37778e-12	-1.89495	0.00486865	AT5G43170	protein_coding	ZINC-FINGER PROTEIN 3 (ZF3);ZINC-FINGER PROTEIN 3 (AZF3)	Encodes zinc finger protein. mRNA levels are elevated in response to high salinity and low temperature. The protein is localized to the nucleus and acts as a transcriptional repressor.
AT3G23740.1	-1.12945	0.0141362	-4.45943	1.85338e-21	-3.42104	6.05337e-07	AT3G23740	protein_coding		unknown protein; FUNCTIONS IN: molecular_function unknown; INVOLVED IN: biological_process unknown; LOCATED IN: chloroplast; EXPRESSED IN: 9 plant structures; EXPRESSED DURING: C globular stage, F mature embryo stage, petal differentiation and expansion stage, E expanded cotyledon stage, D bilateral stage; BEST Arabidopsis thaliana protein match is: unknown protein (TAIR:AT4G14120.1); Has 155 Bla…
AT1G73770.1	-1.13253	0.00440171	-1.34849	0.00778779	-1.09754	0.0408204	AT1G73770	protein_coding		FUNCTIONS IN: molecular_function unknown; INVOLVED IN: biological_process unknown; LOCATED IN: mitochondrion; EXPRESSED IN: cultured cell; BEST Arabidopsis thaliana protein match is: Ribosomal protein S24/S35, mitochondrial (TAIR:AT3G18240.2); Has 951 Blast hits to 569 proteins in 87 species: Archae - 0; Bacteria - 746; Metazoa - 33; Fungi - 46; Plants - 57; Viruses - 0; Other Eukaryotes - 69 (so…
AT1G10150.1	-1.13406	0.000135949	-1.88944	3.13451e-11	-0.588998	0.0186695	AT1G10150	protein_coding	PHLOEM PROTEIN 2-A10 (AtPP2-A10)	Carbohydrate-binding protein; FUNCTIONS IN: carbohydrate binding; LOCATED IN: mitochondrion; EXPRESSED IN: 24 plant structures; EXPRESSED DURING: 15 growth stages; BEST Arabidopsis thaliana protein match is: Carbohydrate-binding protein (TAIR:AT1G59510.1); Has 114 Blast hits to 112 proteins in 22 species: Archae - 0; Bacteria - 3; Metazoa - 0; Fungi - 0; Plants - 110; Viruses - 0; Other Eukaryote…
AT1G50670.1	-1.13504	4.07694e-45	-2.05918	1.27837e-148	-0.606575	1.61283e-11	AT1G50670	protein_coding		OTU-like cysteine protease family protein; FUNCTIONS IN: cysteine-type peptidase activity; INVOLVED IN: biological_process unknown; EXPRESSED IN: 23 plant structures; EXPRESSED DURING: 16 growth stages; CONTAINS InterPro DOMAIN/s: Ovarian tumour, otubain (InterPro:IPR003323); Has 406 Blast hits to 406 proteins in 179 species: Archae - 0; Bacteria - 0; Metazoa - 159; Fungi - 136; Plants - 63; Viru…
AT3G23810.1	-1.13838	0.000507783	-5.30433	3.57065e-135	-2.01807	0.000250943	AT3G23810	protein_coding	S-ADENOSYL-L-HOMOCYSTEINE (SAH) HYDROLASE 2 (SAHH2);S-ADENOSYL-L-HOMOCYSTEINE (SAH) HYDROLASE 2 (ATSAHH2)	S-adenosyl-l-homocysteine (SAH) hydrolase 2 (SAHH2); FUNCTIONS IN: adenosylhomocysteinase activity; INVOLVED IN: one-carbon metabolic process; LOCATED IN: plasma membrane, vacuole, membrane; EXPRESSED IN: 33 plant structures; EXPRESSED DURING: 15 growth stages; CONTAINS InterPro DOMAIN/s: S-adenosyl-L-homocysteine hydrolase (InterPro:IPR000043), S-adenosyl-L-homocysteine hydrolase, conserved site…
AT3G58750.1	-1.13963	4.75686e-47	-2.14108	3.45527e-122	-0.976111	1.15761e-25	AT3G58750	protein_coding	CITRATE SYNTHASE 2 (CSY2)	Encodes a peroxisomal citrate synthase that is expressed throughout seedling and shoot development.
AT1G27330.1	-1.14933	1.48413e-97	-2.82335	0	-1.55551	3.2443e-155	AT1G27330	protein_coding		Ribosome associated membrane protein RAMP4; CONTAINS InterPro DOMAIN/s: Ribosome associated membrane RAMP4 (InterPro:IPR010580); BEST Arabidopsis thaliana protein match is: Ribosome associated membrane protein RAMP4 (TAIR:AT1G27350.1); Has 348 Blast hits to 348 proteins in 106 species: Archae - 0; Bacteria - 0; Metazoa - 210; Fungi - 0; Plants - 100; Viruses - 0; Other Eukaryotes - 38 (source: NC…
AT3G49670.1	-1.15236	0.0236159	-3.75757	4.46849e-49	-2.09954	0.000104352	AT3G49670	protein_coding	BARELY ANY MERISTEM 2 (BAM2)	Encodes a CLAVATA1-related receptor kinase-like protein required for both shoot and flower meristem function. Very similar to BAM1,with more than 85% a.a. identity. It has a broad expression pattern and is involved in vascular strand development in the leaf, control of leaf shape, size and symmetry, male gametophyte development and ovule specification and function. Anthers of double mutants (bam1…
AT1G74070.1	-1.15334	1.19378e-06	-1.3369	1.1145e-07	-0.937192	0.00735717	AT1G74070	protein_coding		Cyclophilin-like peptidyl-prolyl cis-trans isomerase family protein; FUNCTIONS IN: peptidyl-prolyl cis-trans isomerase activity; INVOLVED IN: protein folding; LOCATED IN: chloroplast thylakoid lumen, chloroplast; EXPRESSED IN: 20 plant structures; EXPRESSED DURING: 13 growth stages; CONTAINS InterPro DOMAIN/s: Cyclophilin-like (InterPro:IPR015891), Peptidyl-prolyl cis-trans isomerase, cyclophilin…
AT4G31500.1	-1.15664	7.32441e-14	-2.96988	1.36157e-118	-2.89573	0	AT4G31500	protein_coding	ALTERED TRYPTOPHAN REGULATION 4 (ATR4);RED ELONGATED 1 (RED1);"CYTOCHROME P450, FAMILY 83, SUBFAMILY B, POLYPEPTIDE 1" (CYP83B1);SUPERROOT 2 (SUR2);RUNT 1 (RNT1)	Encodes an oxime-metabolizing enzyme in the biosynthetic pathway of glucosinolates. Is required for phytochrome signal transduction in red light. Mutation confers auxin overproduction.
AT5G18520.1	-1.15714	9.64593e-31	-0.775391	3.28465e-15	-1.04432	4.50524e-24	AT5G18520	protein_coding	CANDIDATE G-PROTEIN COUPLED RECEPTOR 7 (CAND7)	Encodes a candidate G-protein Coupled Receptor that is involved in the regulation of root growth by bacterial N-acyl-homoserine lactones (AHLs) and plays a role in mediating interactions between plants and microbes.
AT1G72070.1	-1.15832	5.27503e-06	-1.59125	8.05557e-14	-2.06771	2.23062e-27	AT1G72070	protein_coding		Chaperone DnaJ-domain superfamily protein; FUNCTIONS IN: unfolded protein binding, heat shock protein binding; INVOLVED IN: protein folding; EXPRESSED IN: 9 plant structures; EXPRESSED DURING: 6 growth stages; CONTAINS InterPro DOMAIN/s: Molecular chaperone, heat shock protein, Hsp40, DnaJ (InterPro:IPR015609), Heat shock protein DnaJ, N-terminal (InterPro:IPR001623), Heat shock protein DnaJ (Int…
AT2G46290.1	-1.16084	1.746e-10	-0.872343	6.11123e-06	-0.778893	0.000116497	AT2G46290	protein_coding		Transducin/WD40 repeat-like superfamily protein; CONTAINS InterPro DOMAIN/s: WD40 repeat 2 (InterPro:IPR019782), WD40 repeat, conserved site (InterPro:IPR019775), WD40 repeat (InterPro:IPR001680), G-protein beta WD-40 repeat, region (InterPro:IPR020472), WD40 repeat-like-containing domain (InterPro:IPR011046), WD40-repeat-containing domain (InterPro:IPR017986), WD40/YVTN repeat-like-containing do…
AT4G39500.1	-1.16686	3.8788e-14	-0.90654	6.5648e-13	-0.765647	4.01013e-07	AT4G39500	protein_coding	CYTOCHROME P450, FAMILY 96, SUBFAMILY A, POLYPEPTIDE 11 (CYP96A11)	member of CYP96A
AT3G56090.1	-1.16728	4.9844e-32	-0.996069	7.17563e-21	-0.620244	8.45054e-06	AT3G56090	protein_coding	FERRITIN 3 (FER3);FERRITIN 3 (ATFER3)	Encodes FERRITIN 3, AtFER3. Ferritins are a class of 24-mer multi-meric proteins found in all kingdoms of life. Function as the main iron store in mammals. Evidence suggests that Arabidopsis ferritins are essential to protect cells against oxidative damage, but they do not constitute the major iron pool.
AT4G29520.1	-1.17064	1.19965e-15	-1.93055	3.3327e-57	-0.922968	2.73065e-06	AT4G29520	protein_coding		LOCATED IN: endoplasmic reticulum, plasma membrane; EXPRESSED IN: 23 plant structures; EXPRESSED DURING: 14 growth stages; CONTAINS InterPro DOMAIN/s: Saposin B (InterPro:IPR008139); Has 137 Blast hits to 137 proteins in 50 species: Archae - 2; Bacteria - 0; Metazoa - 41; Fungi - 10; Plants - 36; Viruses - 0; Other Eukaryotes - 48 (source: NCBI BLink).
AT2G18230.1	-1.1767	4.98346e-48	-0.960306	1.29609e-20	-0.660746	2.01187e-09	AT2G18230	protein_coding	PYROPHOSPHORYLASE 2 (AtPPa2);PYROPHOSPHORYLASE 2 (PPa2)	Encodes a protein that might have inorganic pyrophosphatase activity.
AT5G14000.1	-1.18437	9.01617e-09	-0.787674	1.58351e-05	-0.952525	0.00767855	AT5G14000	protein_coding	NAC DOMAIN CONTAINING PROTEIN 84 (anac084);NAC DOMAIN CONTAINING PROTEIN 84 (NAC084)	NAC domain containing protein 84 (NAC084); FUNCTIONS IN: sequence-specific DNA binding transcription factor activity; INVOLVED IN: multicellular organismal development, regulation of transcription; LOCATED IN: cellular_component unknown; EXPRESSED IN: 7 plant structures; EXPRESSED DURING: 4 anthesis, C globular stage, petal differentiation and expansion stage; CONTAINS InterPro DOMAIN/s: No apica…
AT3G13930.1	-1.18494	6.4633e-92	-2.13796	0	-0.703382	1.2748e-27	AT3G13930	protein_coding		Dihydrolipoamide acetyltransferase, long form protein; FUNCTIONS IN: dihydrolipoyllysine-residue acetyltransferase activity, copper ion binding; INVOLVED IN: pyruvate metabolic process, metabolic process; LOCATED IN: mitochondrion, chloroplast, chloroplast envelope; EXPRESSED IN: 25 plant structures; EXPRESSED DURING: 13 growth stages; CONTAINS InterPro DOMAIN/s: 2-oxo acid dehydrogenase, lipoyl-…
AT1G22160.1	-1.19151	0.00231439	-4.06184	4.0311e-34	-1.1753	0.000192807	AT1G22160	protein_coding		Protein of unknown function (DUF581); CONTAINS InterPro DOMAIN/s: Protein of unknown function DUF581 (InterPro:IPR007650); BEST Arabidopsis thaliana protein match is: Protein of unknown function (DUF581) (TAIR:AT1G78020.1); Has 511 Blast hits to 511 proteins in 19 species: Archae - 0; Bacteria - 0; Metazoa - 0; Fungi - 0; Plants - 511; Viruses - 0; Other Eukaryotes - 0 (source: NCBI BLink).
AT1G69770.1	-1.19151	0.00231485	-2.60121	5.19512e-25	-2.47698	3.62092e-06	AT1G69770	protein_coding	CHROMOMETHYLASE 3 (CMT3)	Encodes a chromomethylase involved in methylating cytosine residues at non-CG sites. Involved in preferentially methylating transposon-related sequences, reducing their mobility. CMT3 interacts with an Arabidopsis homologue of HP1 (heterochromatin protein 1), which in turn interacts with methylated histones. Involved in gene silencing.
AT4G36930.1	-1.19407	1.08313e-09	-1.4348	7.04381e-08	-0.626868	0.0247183	AT4G36930	protein_coding	SPATULA (SPT)	Encodes a transcription factor of the bHLH protein family. Mutants have abnormal, unfused carpels and reduced seed dormancy.
AT1G23040.1	-1.19649	2.73859e-05	-0.602186	0.00107242	-3.4398	2.78835e-81	AT1G23040	protein_coding		hydroxyproline-rich glycoprotein family protein; BEST Arabidopsis thaliana protein match is: proline-rich family protein (TAIR:AT1G70990.1); Has 25412 Blast hits to 10574 proteins in 716 species: Archae - 40; Bacteria - 2873; Metazoa - 9053; Fungi - 1818; Plants - 6806; Viruses - 1343; Other Eukaryotes - 3479 (source: NCBI BLink).
AT1G77140.1	-1.19714	0.000165216	-0.862321	0.0192839	-0.731252	0.0354899	AT1G77140	protein_coding	(ATVPS45);VACUOLAR PROTEIN SORTING 45 (VPS45)	A peripheral membrane protein that associates with microsomal membranes, likely to function in the transport of proteins to the vacuole. It is a member of Sec1p protein family. It may be involved in the regulation of vesicle fusion reactions through interaction with t-SNAREs at the Golgi trans face.
AT1G19670.1	-1.20003	3.23496e-05	-1.12609	0.000817946	-1.8519	0.000109241	AT1G19670	protein_coding	CORONATINE-INDUCED PROTEIN 1 (CORI1);CORONATINE-INDUCED PROTEIN 1 (ATHCOR1);CHLOROPHYLLASE 1 (ATCLH1);CHLOROPHYLLASE 1 (CLH1)	Chlorophyllase is the first enzyme involved in chlorophyll degradation. It catalyzes the hydrolysis of the ester bond to yield chlorophyllide and phytol. AtCLH1 lacks a typical signal sequence for the chloroplast. Its expression is induced rapidly by methyljasmonate, a known promoter of senescence and chlorophyll degradation.
AT3G21560.1	-1.20304	2.93454e-71	-1.37314	8.20421e-52	-1.48892	3.92408e-67	AT3G21560	protein_coding	UDP-GLUCOSYL TRANSFERASE 84A2 (UGT84A2)	Encodes a protein with sinapic acid:UDP-glucose glucosyltransferase activity. Mutants defective in this gene are hyper-fluorescent (which accumulate in their trichomes a compound that is likely to be 3',5'-dimethoxynaringenin chalcone or sinapoyltriacetic acid lactone, potential products of the concerted action of 4-coumarate CoA ligase and chalcone synthase on sinapic acid).
AT5G02890.1	-1.20804	0.00140868	-2.65577	1.43281e-24	-3.2293	2.65517e-14	AT5G02890	protein_coding		HXXXD-type acyl-transferase family protein; FUNCTIONS IN: transferase activity, transferring acyl groups other than amino-acyl groups, transferase activity; INVOLVED IN: biological_process unknown; LOCATED IN: cellular_component unknown; EXPRESSED IN: 21 plant structures; EXPRESSED DURING: 12 growth stages; CONTAINS InterPro DOMAIN/s: Transferase (InterPro:IPR003480); BEST Arabidopsis thaliana pr…
AT5G09870.1	-1.21022	3.3026e-06	-0.819868	0.0045239	-1.07521	0.00720408	AT5G09870	protein_coding	CELLULOSE SYNTHASE 5 (CESA5)	Encodes a cellulose synthase isomer, related to CESA6. As inferred from the null role of secondary wall-type CesAs, included in a set of five primary wall-type CesAs that may support trichome cell wall thickening.
AT1G80720.1	-1.21323	9.62243e-19	-1.80284	2.7705e-26	-0.859424	0.000199259	AT1G80720	protein_coding		Mitochondrial glycoprotein family protein; FUNCTIONS IN: molecular_function unknown; INVOLVED IN: biological_process unknown; LOCATED IN: mitochondrial matrix; EXPRESSED IN: 20 plant structures; EXPRESSED DURING: 12 growth stages; CONTAINS InterPro DOMAIN/s: Mitochondrial glycoprotein (InterPro:IPR003428); BEST Arabidopsis thaliana protein match is: Mitochondrial glycoprotein family protein (TAIR…
AT3G20370.1	-1.21619	2.69025e-25	-2.41456	3.50108e-236	-2.00112	1.47197e-28	AT3G20370	protein_coding		TRAF-like family protein; FUNCTIONS IN: molecular_function unknown; INVOLVED IN: biological_process unknown; LOCATED IN: membrane; EXPRESSED IN: 6 plant structures; EXPRESSED DURING: seedling growth; CONTAINS InterPro DOMAIN/s: TRAF-like (InterPro:IPR008974), MATH (InterPro:IPR002083); BEST Arabidopsis thaliana protein match is: TRAF-like family protein (TAIR:AT3G20360.1); Has 795 Blast hits to 6…
AT3G03270.2	-1.22148	2.06829e-232	-1.1764	5.95432e-133	-1.08047	9.39638e-70	AT3G03270	protein_coding		Adenine nucleotide alpha hydrolases-like superfamily protein; INVOLVED IN: response to stress; LOCATED IN: plasma membrane, membrane; EXPRESSED IN: 23 plant structures; EXPRESSED DURING: 13 growth stages; CONTAINS InterPro DOMAIN/s: UspA (InterPro:IPR006016), Rossmann-like alpha/beta/alpha sandwich fold (InterPro:IPR014729), Universal stress protein A (InterPro:IPR006015); BEST Arabidopsis thalia…
AT5G58470.2	-1.22688	9.27935e-28	-1.59452	1.91997e-52	-0.906759	5.96524e-08	AT5G58470	protein_coding	TBP-ASSOCIATED FACTOR 15B (TAF15b)	TBP-associated factor 15B (TAF15b); FUNCTIONS IN: binding, nucleotide binding, zinc ion binding, nucleic acid binding; INVOLVED IN: biological_process unknown; LOCATED IN: chloroplast; EXPRESSED IN: 22 plant structures; EXPRESSED DURING: 13 growth stages; CONTAINS InterPro DOMAIN/s: RNA recognition motif, RNP-1 (InterPro:IPR000504), Nucleotide-binding, alpha-beta plait (InterPro:IPR012677), Zinc …
AT5G20500.1	-1.2332	3.30841e-68	-0.785962	1.45324e-28	-0.908603	5.52574e-28	AT5G20500	protein_coding		Glutaredoxin family protein; FUNCTIONS IN: electron carrier activity, arsenate reductase (glutaredoxin) activity, protein disulfide oxidoreductase activity; INVOLVED IN: cell redox homeostasis; LOCATED IN: endomembrane system; EXPRESSED IN: 24 plant structures; EXPRESSED DURING: 15 growth stages; CONTAINS InterPro DOMAIN/s: Glutaredoxin (InterPro:IPR002109), Glutaredoxin active site (InterPro:IPR…
AT5G22920.1	-1.23619	8.59072e-05	-2.79548	1.04847e-09	-3.60117	2.5186e-10	AT5G22920	protein_coding		CHY-type/CTCHY-type/RING-type Zinc finger protein; FUNCTIONS IN: zinc ion binding; EXPRESSED IN: 25 plant structures; EXPRESSED DURING: 14 growth stages; CONTAINS InterPro DOMAIN/s: Zinc finger, CHY-type (InterPro:IPR008913), Zinc finger, CTCHY-type (InterPro:IPR017921), Zinc finger, RING-type (InterPro:IPR001841), Zinc finger, C3HC4 RING-type (InterPro:IPR018957); BEST Arabidopsis thaliana prote…
AT2G40380.1	-1.23976	6.31735e-14	-1.12747	3.69829e-07	-1.04506	2.46257e-05	AT2G40380	protein_coding	PRENYLATED RAB ACCEPTOR 1.B2 (PRA1.B2)	prenylated RAB acceptor 1.B2 (PRA1.B2); CONTAINS InterPro DOMAIN/s: Prenylated rab acceptor PRA1 (InterPro:IPR004895); BEST Arabidopsis thaliana protein match is: prenylated RAB acceptor 1.B1 (TAIR:AT3G56110.2); Has 573 Blast hits to 573 proteins in 149 species: Archae - 0; Bacteria - 0; Metazoa - 116; Fungi - 100; Plants - 320; Viruses - 0; Other Eukaryotes - 37 (source: NCBI BLink).
AT5G04160.1	-1.24601	5.24405e-05	-5.81984	3.41883e-77	-1.96733	0.000166417	AT5G04160	protein_coding		Nucleotide-sugar transporter family protein; FUNCTIONS IN: organic anion transmembrane transporter activity; LOCATED IN: endomembrane system; EXPRESSED IN: 23 plant structures; EXPRESSED DURING: 15 growth stages; CONTAINS InterPro DOMAIN/s: Protein of unknown function DUF250 (InterPro:IPR004853); BEST Arabidopsis thaliana protein match is: Nucleotide-sugar transporter family protein (TAIR:AT3G102…
AT3G61130.1	-1.25237	5.6871e-25	-1.29777	1.9795e-26	-0.660259	2.14628e-06	AT3G61130	protein_coding	(LGT1);GALACTURONOSYLTRANSFERASE 1 (GAUT1)	Encodes a protein with putative galacturonosyltransferase activity.
AT1G66250.1	-1.25279	2.80444e-09	-0.668794	0.0214049	-1.08021	5.68428e-07	AT1G66250	protein_coding		O-Glycosyl hydrolases family 17 protein; FUNCTIONS IN: cation binding, hydrolase activity, hydrolyzing O-glycosyl compounds, catalytic activity; INVOLVED IN: carbohydrate metabolic process; LOCATED IN: anchored to plasma membrane, plasma membrane, anchored to membrane; EXPRESSED IN: 22 plant structures; EXPRESSED DURING: 13 growth stages; CONTAINS InterPro DOMAIN/s: X8 (InterPro:IPR012946), Glyco…
AT2G17630.1	-1.25391	7.64871e-19	-2.49081	9.63024e-78	-1.54481	3.89235e-18	AT2G17630	protein_coding		Pyridoxal phosphate (PLP)-dependent transferases superfamily protein; FUNCTIONS IN: pyridoxal phosphate binding, transaminase activity, catalytic activity, O-phospho-L-serine:2-oxoglutarate aminotransferase activity; INVOLVED IN: response to cadmium ion; LOCATED IN: chloroplast; EXPRESSED IN: 23 plant structures; EXPRESSED DURING: 13 growth stages; CONTAINS InterPro DOMAIN/s: Pyridoxal phosphate-…
AT2G33210.2	-1.25718	5.05908e-13	-1.96534	8.09165e-33	-1.72394	2.86406e-27	AT2G33210	protein_coding	HEAT SHOCK PROTEIN 60-2 (HSP60-2)	heat shock protein 60-2 (HSP60-2); CONTAINS InterPro DOMAIN/s: Chaperonin Cpn60/TCP-1 (InterPro:IPR002423), Chaperonin Cpn60, conserved site (InterPro:IPR018370), Chaperonin Cpn60 (InterPro:IPR001844); BEST Arabidopsis thaliana protein match is: heat shock protein 60 (TAIR:AT3G23990.1).
AT5G44460.1	-1.25732	5.31916e-20	-2.10535	2.10131e-40	-1.60714	1.1242e-36	AT5G44460	protein_coding	CALMODULIN LIKE 43 (CML43)	calmodulin like 43 (CML43); FUNCTIONS IN: calcium ion binding; INVOLVED IN: response to cadmium ion; EXPRESSED IN: root, cultured cell; CONTAINS InterPro DOMAIN/s: EF-Hand 1, calcium-binding site (InterPro:IPR018247), EF-HAND 2 (InterPro:IPR018249), EF-hand-like domain (InterPro:IPR011992), Calcium-binding EF-hand (InterPro:IPR002048), EF-hand (InterPro:IPR018248); BEST Arabidopsis thaliana prote…
AT2G45190.1	-1.25958	1.93027e-62	-2.00934	1.31991e-194	-1.73758	4.89058e-89	AT2G45190	protein_coding	YABBY1 (YAB1);ABNORMAL FLORAL ORGANS (AFO);FILAMENTOUS FLOWER (FIL)	Encodes a member of the YABBY family of transcriptional regulators that is involved in abaxial cell type specification in leaves and fruits. YAB1 acts in a non-cell autonomous fashion within the meristem to affect phyllotactic patterning. The non-autonomous effect on the central region of the meristem is mediated through the activity if Lateral Suppressor (LAS).
AT3G51790.1	-1.26518	1.06505e-17	-0.967135	1.22789e-06	-1.3835	9.54774e-20	AT3G51790	protein_coding	A. THALIANA HOMOLOG OF E. COLI CCME (ATCCME);TRANSMEMBRANE PROTEIN G1P-RELATED 1 (ATG1);TRANSMEMBRANE PROTEIN G1P-RELATED 1 (G1)	Encodes a heme-binding protein located in the mitochondrial inner membrane that is involved in cytochrome c maturation.
AT5G56350.1	-1.2659	1.36689e-20	-3.68361	1.9093e-142	-2.29606	1.195e-37	AT5G56350	protein_coding		Pyruvate kinase family protein; FUNCTIONS IN: pyruvate kinase activity, potassium ion binding, magnesium ion binding, catalytic activity; INVOLVED IN: glycolysis; LOCATED IN: cellular_component unknown; EXPRESSED IN: 22 plant structures; EXPRESSED DURING: 13 growth stages; CONTAINS InterPro DOMAIN/s: Pyruvate kinase, C-terminal-like (InterPro:IPR015795), Pyruvate kinase, active site (InterPro:IPR…
AT1G56210.1	-1.26753	5.31907e-09	-1.19331	3.93519e-07	-1.6769	3.79387e-09	AT1G56210	protein_coding		Heavy metal transport/detoxification superfamily protein ; FUNCTIONS IN: metal ion binding; INVOLVED IN: metal ion transport; LOCATED IN: cellular_component unknown; EXPRESSED IN: 22 plant structures; EXPRESSED DURING: 11 growth stages; CONTAINS InterPro DOMAIN/s: Heavy metal transport/detoxification protein (InterPro:IPR006121); BEST Arabidopsis thaliana protein match is: Heavy metal transport/d…
AT2G19385.1	-1.26792	3.32636e-11	-1.13245	1.07246e-05	-1.32618	6.27279e-13	AT2G19385	protein_coding		zinc ion binding; FUNCTIONS IN: zinc ion binding; INVOLVED IN: biological_process unknown; LOCATED IN: intracellular; EXPRESSED IN: 22 plant structures; EXPRESSED DURING: 13 growth stages; CONTAINS InterPro DOMAIN/s: Zinc finger, C2H2-like (InterPro:IPR015880), Zinc finger, C2H2, LYAR-type (InterPro:IPR014898); BEST Arabidopsis thaliana protein match is: RNA recognition motif (RRM)-containing pro…
AT5G22110.1	-1.27421	4.40053e-05	-1.50059	4.40036e-08	-0.888912	0.00717122	AT5G22110	protein_coding	DNA POLYMERASE EPSILON SUBUNIT B2 (DPB2);CYCLOPS 2 (CYL2);DNA POLYMERASE EPSILON SUBUNIT B2 (ATDPB2)	Encodes a protein with similarity to DNA polymerase epsilon subunit B an essential gene that is required for DNA replication. Homozygous mutants are embryo lethal. Expressed in meristematic , rapidly dividing regions.
AT1G77590.1	-1.27781	1.24417e-11	-0.745556	0.00016633	-1.10738	0.000188605	AT1G77590	protein_coding	LONG CHAIN ACYL-COA SYNTHETASE 9 (LACS9)	Encodes major plastidic long chain acyl-CoA synthetase with a slight substrate preference of oleic acid over any of the other fatty acids.
AT3G47420.1	-1.28011	3.39786e-16	-2.2973	4.00094e-70	-2.70071	1.04404e-55	AT3G47420	protein_coding	GLYCEROL-3-PHOSPHATE PERMEASE 1 (G3Pp1);GLYCEROL-3-PHOSPHATE PERMEASE 1 (AtG3Pp1);PHOSPHATE STARVATION-INDUCED GENE 3 (PS3);PHOSPHATE STARVATION-INDUCED GENE 3 (ATPS3)	Encodes a Pi starvation-responsive protein AtPS3. A member of the phosphate starvation-induced glycerol-3-phosphate permease gene family: AT3G47420(G3Pp1), AT4G25220(G3Pp2), AT1G30560(G3Pp3), AT4G17550(G3Pp4) and AT2G13100(G3Pp5).
AT4G37750.1	-1.28135	0.00194446	-2.97241	4.73135e-18	-2.03765	0.000582354	AT4G37750	protein_coding	COMPLEMENTING A PROTEIN KINASE C MUTANT 1 (CKC1); (CKC);DRAGON (DRG);AINTEGUMENTA (ANT)	ANT is required for control of cell proliferation and encodes a putative transcriptional regulator similar to AP2. Loss of function alleles have reduced fertility, abnormal ovules and abnormal lateral organs. Expressed specifically in the chalaza and in floral organ primordia.
AT4G28290.1	-1.28135	0.00194563	-5.93226	1.93113e-34	-2.14336	1.84441e-05	AT4G28290	protein_coding		unknown protein; FUNCTIONS IN: molecular_function unknown; INVOLVED IN: biological_process unknown; LOCATED IN: chloroplast; EXPRESSED IN: 23 plant structures; EXPRESSED DURING: 15 growth stages; Has 45 Blast hits to 45 proteins in 11 species: Archae - 0; Bacteria - 0; Metazoa - 0; Fungi - 0; Plants - 45; Viruses - 0; Other Eukaryotes - 0 (source: NCBI BLink).
AT4G15230.1	-1.28135	0.00194485	-1.92821	2.02709e-11	-2.33162	1.52556e-08	AT4G15230	protein_coding	PLEIOTROPIC DRUG RESISTANCE 2 (PDR2); (ATPDR2);ATP-BINDING CASSETTE G30 (ABCG30)	pleiotropic drug resistance 2 (PDR2); FUNCTIONS IN: ATPase activity, coupled to transmembrane movement of substances; INVOLVED IN: transport, drug transmembrane transport; LOCATED IN: membrane; EXPRESSED IN: 18 plant structures; EXPRESSED DURING: 10 growth stages; CONTAINS InterPro DOMAIN/s: ATPase, AAA+ type, core (InterPro:IPR003593), ABC transporter-like (InterPro:IPR003439), Plant PDR ABC tra…
AT4G01883.1	-1.28682	2.27938e-08	-2.43113	9.4316e-18	-1.86621	3.81964e-06	AT4G01883	protein_coding		Polyketide cyclase / dehydrase and lipid transport protein; LOCATED IN: chloroplast; CONTAINS InterPro DOMAIN/s: Streptomyces cyclase/dehydrase (InterPro:IPR005031); BEST Arabidopsis thaliana protein match is: Polyketide cyclase/dehydrase and lipid transport superfamily protein (TAIR:AT1G02475.1); Has 35333 Blast hits to 34131 proteins in 2444 species: Archae - 798; Bacteria - 22429; Metazoa - 97…
AT2G14750.1	-1.28758	2.85864e-31	-2.32668	5.90736e-110	-0.942755	6.90622e-21	AT2G14750	protein_coding	APS KINASE 1 (AKN1); (ATAKN1);ADENOSINE-5'-PHOSPHOSULFATE (APS) KINASE 1 (APK1);APS KINASE (APK)	Encodes adenosine-5'-phosphosulfate kinase. Provides activated sulfate for sulfation of secondary metabolites, including the glucosinolates. Essential for pollen viability.
AT2G40730.1	-1.29308	5.20398e-11	-1.03536	8.89773e-07	-1.62708	1.39178e-21	AT2G40730	protein_coding	CYTOPLASMIC TRNA EXPORT PROTEIN (CTEXP)	Protein kinase family protein with ARM repeat domain; FUNCTIONS IN: protein serine/threonine kinase activity, binding, protein kinase activity, ATP binding; INVOLVED IN: protein amino acid phosphorylation; LOCATED IN: cellular_component unknown; EXPRESSED IN: 23 plant structures; EXPRESSED DURING: 14 growth stages; CONTAINS InterPro DOMAIN/s: Protein kinase, catalytic domain (InterPro:IPR000719),…
AT5G40150.1	-1.29442	0.000264894	-2.35823	2.61668e-12	-1.08627	0.00414346	AT5G40150	protein_coding		Peroxidase superfamily protein; FUNCTIONS IN: peroxidase activity, heme binding; INVOLVED IN: oxidation reduction, response to oxidative stress; LOCATED IN: endomembrane system; EXPRESSED IN: 21 plant structures; EXPRESSED DURING: 13 growth stages; CONTAINS InterPro DOMAIN/s: Haem peroxidase (InterPro:IPR010255), Plant peroxidase (InterPro:IPR000823), Peroxidases heam-ligand binding site (InterPr…
AT2G30870.1	-1.29493	1.91653e-27	-2.38954	6.0663e-175	-2.13317	4.98241e-59	AT2G30870	protein_coding	GLUTATHIONE S-TRANSFERASE PHI 10 (GSTF10);ARABIDOPSIS THALIANA GLUTATHIONE S-TRANSFERASE PHI 10 (ATGSTF10);EARLY DEHYDRATION-INDUCED 13 (ERD13); (ATGSTF4)	early dehydration-induced gene ERD13 homologous to tobacco and maize glutathione S-transferases. Encodes glutathione transferase belonging to the phi class of GSTs. Naming convention according to Wagner et al. (2002)
AT2G29570.1	-1.29556	8.37221e-06	-2.59975	6.6073e-17	-1.589	0.00013112	AT2G29570	protein_coding	PROLIFERATING CELL NUCLEAR ANTIGEN 2 (PCNA2);A. THALIANA PROLIFERATING CELL NUCLEAR ANTIGEN 2 (ATPCNA2)	Functionally interacts with POLH to repair DNA damaged by UVB damage. May be sumoylated.
AT2G37250.1	-1.29775	2.41524e-53	-1.85962	2.5489e-201	-2.25624	5.87482e-252	AT2G37250	protein_coding	ADENOSINE KINASE (ADK); (ATPADK1)	encodes adenylate kinase that is located in the chloroplast involved in the coordination of metabolism and growth
AT5G17770.1	-1.2986	1.4897e-61	-1.37996	4.84188e-64	-0.681	2.90034e-12	AT5G17770	protein_coding	NADH:CYTOCHROME B5 REDUCTASE 1 (CBR);NADH:CYTOCHROME B5 REDUCTASE 1 (ATCBR);NADH:CYTOCHROME B5 REDUCTASE 1 (CBR1)	Encodes NADH:cytochrome (Cyt) b5 reductase that displayed strict specificity to NADH for the reduction of a recombinant Cyt b5 (AtB5-A), whereas no Cyt b5 reduction was observed when NADPH was used as the electron donor.
AT1G01610.1	-1.30062	3.83623e-20	-4.24544	9.16487e-229	-2.74073	8.26625e-29	AT1G01610	protein_coding	GLYCEROL-3-PHOSPHATE ACYLTRANSFERASE 4 (ATGPAT4);GLYCEROL-3-PHOSPHATE ACYLTRANSFERASE 4 (GPAT4)	Encodes a protein with glycerol-3-phosphate acyltransferase activity. Involved in cutin assembly and is functionally redundant with GPAT8.
AT1G59710.1	-1.31129	0.00266589	-2.05683	4.09474e-11	-0.890027	0.0355401	AT1G59710	protein_coding		FUNCTIONS IN: molecular_function unknown; INVOLVED IN: biological_process unknown; LOCATED IN: cellular_component unknown; EXPRESSED IN: 23 plant structures; EXPRESSED DURING: 13 growth stages; CONTAINS InterPro DOMAIN/s: Protein of unknown function DUF569 (InterPro:IPR007679), Actin cross-linking (InterPro:IPR008999); BEST Arabidopsis thaliana protein match is: Actin cross-linking protein (TAIR:…
AT5G44340.1	-1.32118	1.22385e-100	-1.47091	1.26779e-170	-0.965163	3.31262e-33	AT5G44340	protein_coding	TUBULIN BETA CHAIN 4 (TUB4)	beta tubulin gene
AT3G57070.1	-1.32858	0.000218479	-1.93793	2.17709e-15	-0.828559	0.0435123	AT3G57070	protein_coding		Glutaredoxin family protein; FUNCTIONS IN: electron carrier activity, protein disulfide oxidoreductase activity; INVOLVED IN: N-terminal protein myristoylation, cell redox homeostasis; LOCATED IN: chloroplast; EXPRESSED IN: 23 plant structures; EXPRESSED DURING: 13 growth stages; CONTAINS InterPro DOMAIN/s: Thioredoxin fold (InterPro:IPR012335), Glutaredoxin (InterPro:IPR002109), Thioredoxin-like…
AT5G55050.1	-1.32992	0.0236643	-5.01086	3.3094e-132	-3.49263	4.72987e-25	AT5G55050	protein_coding		GDSL-like Lipase/Acylhydrolase superfamily protein; FUNCTIONS IN: hydrolase activity, acting on ester bonds, lipase activity, carboxylesterase activity; INVOLVED IN: lipid metabolic process; LOCATED IN: endomembrane system; EXPRESSED IN: 17 plant structures; EXPRESSED DURING: 10 growth stages; CONTAINS InterPro DOMAIN/s: Lipase, GDSL, active site (InterPro:IPR008265), Lipase, GDSL (InterPro:IPR00…
AT1G41880.1	-1.33921	0.000255801	-1.41635	0.000367972	-0.767926	0.0341517	AT1G41880	protein_coding		Ribosomal protein L35Ae family protein; FUNCTIONS IN: structural constituent of ribosome; INVOLVED IN: translation, ribosome biogenesis; LOCATED IN: ribosome, cytosolic large ribosomal subunit, membrane; EXPRESSED IN: leaf; CONTAINS InterPro DOMAIN/s: Ribosomal protein L35Ae (InterPro:IPR001780), Ribosomal protein L35Ae, conserved site (InterPro:IPR018266); BEST Arabidopsis thaliana protein match…
AT1G22640.1	-1.34284	0.000965261	-1.76275	0.000124231	-1.33592	2.88213e-05	AT1G22640	protein_coding	ARABIDOPSIS THALIANA MYB DOMAIN PROTEIN 3 (ATMYB3);MYB DOMAIN PROTEIN 3 (MYB3)	MYB-type transcription factor (MYB3) that represses phenylpropanoid biosynthesis gene expression
AT1G09575.1	-1.35701	0.027841	-2.54253	0.00207721	-7.36632	0.0012093	AT1G09575	protein_coding		Protein of unknown function (DUF607); FUNCTIONS IN: molecular_function unknown; INVOLVED IN: biological_process unknown; LOCATED IN: mitochondrion; EXPRESSED IN: 17 plant structures; EXPRESSED DURING: 9 growth stages; CONTAINS InterPro DOMAIN/s: Protein of unknown function DUF607 (InterPro:IPR006769); BEST Arabidopsis thaliana protein match is: Protein of unknown function (DUF607) (TAIR:AT1G57610…
AT2G36080.2	-1.3646	1.49028e-05	-1.73744	7.44342e-07	-0.746243	0.00318623	AT2G36080	protein_coding		Encodes a plant-specific B3 DNA-binding domain transcription factor. Has transcription repressor activity.
AT3G06145.1	-1.36479	1.5267e-18	-2.92235	1.31813e-74	-2.32589	3.66529e-29	AT3G06145	protein_coding		unknown protein; Has 15 Blast hits to 15 proteins in 7 species: Archae - 0; Bacteria - 0; Metazoa - 0; Fungi - 0; Plants - 15; Viruses - 0; Other Eukaryotes - 0 (source: NCBI BLink).
AT1G53070.1	-1.36582	4.40149e-09	-0.726292	0.000603517	-1.49011	5.14664e-07	AT1G53070	protein_coding		Legume lectin family protein; FUNCTIONS IN: carbohydrate binding, binding; INVOLVED IN: response to karrikin; LOCATED IN: cell wall, plant-type cell wall; EXPRESSED IN: 23 plant structures; EXPRESSED DURING: 13 growth stages; CONTAINS InterPro DOMAIN/s: Legume lectin, beta chain (InterPro:IPR001220), Concanavalin A-like lectin/glucanase, subgroup (InterPro:IPR013320), Concanavalin A-like lectin/g…
AT1G73120.1	-1.36797	0	-1.48819	0	-1.82247	0	AT1G73120	protein_coding		unknown protein; FUNCTIONS IN: molecular_function unknown; INVOLVED IN: response to oxidative stress; EXPRESSED IN: root, cultured cell; Has 36 Blast hits to 36 proteins in 8 species: Archae - 0; Bacteria - 0; Metazoa - 0; Fungi - 0; Plants - 36; Viruses - 0; Other Eukaryotes - 0 (source: NCBI BLink).
AT5G03290.1	-1.37093	6.69617e-45	-0.614561	7.2545e-09	-1.44545	2.00817e-56	AT5G03290	protein_coding	ISOCITRATE DEHYDROGENASE V (IDH-V)	Encodes a catalytic subunit of the mitochondrially-localized NAD+- dependent isocitrate dehydrogenase.
AT3G19340.1	-1.37104	2.60326e-20	-0.758761	9.13068e-05	-0.748021	0.0101722	AT3G19340	protein_coding		LOCATED IN: plasma membrane; EXPRESSED IN: 26 plant structures; EXPRESSED DURING: 15 growth stages; CONTAINS InterPro DOMAIN/s: Protein of unknown function DUF3754 (InterPro:IPR022227); BEST Arabidopsis thaliana protein match is: aminopeptidases (TAIR:AT5G13940.1); Has 308 Blast hits to 303 proteins in 113 species: Archae - 0; Bacteria - 164; Metazoa - 10; Fungi - 0; Plants - 111; Viruses - 0; Ot…
AT2G29050.1	-1.3862	6.43987e-05	-1.99394	3.91094e-19	-2.04542	7.70687e-10	AT2G29050	protein_coding	RHOMBOID-LIKE 1 (ATRBL1);RHOMBOID-LIKE 1 (RBL1)	RHOMBOID-like 1 (RBL1); FUNCTIONS IN: serine-type endopeptidase activity; LOCATED IN: Golgi apparatus; EXPRESSED IN: 20 plant structures; EXPRESSED DURING: 11 growth stages; CONTAINS InterPro DOMAIN/s: Peptidase S54, rhomboid (InterPro:IPR002610); BEST Arabidopsis thaliana protein match is: RHOMBOID-like protein 4 (TAIR:AT3G53780.2); Has 35333 Blast hits to 34131 proteins in 2444 species: Archae …
AT2G37585.1	-1.38722	0.00256641	-2.79284	2.82464e-16	-2.00808	0.00209748	AT2G37585	protein_coding		Core-2/I-branching beta-1,6-N-acetylglucosaminyltransferase family protein; FUNCTIONS IN: acetylglucosaminyltransferase activity; INVOLVED IN: carbohydrate biosynthetic process; LOCATED IN: membrane; EXPRESSED IN: 23 plant structures; EXPRESSED DURING: 15 growth stages; CONTAINS InterPro DOMAIN/s: Glycosyl transferase, family 14 (InterPro:IPR003406), Core-2/I-Branching enzyme (InterPro:IPR021141)…
AT5G49630.1	-1.39312	2.02628e-11	-1.99394	3.91317e-19	-2.83261	2.73261e-14	AT5G49630	protein_coding	AMINO ACID PERMEASE 6 (AAP6)	Is a high affinity amino acid transporter capable of transporting aspartate and tryptophan. May be involved in the amino acid uptake from xylem.
AT3G23210.1	-1.39602	2.99925e-08	-1.64105	7.54531e-08	-1.97608	2.82458e-19	AT3G23210	protein_coding	BASIC HELIX-LOOP-HELIX 34 (bHLH34)	basic Helix-Loop-Helix 34 (bHLH34); FUNCTIONS IN: DNA binding, sequence-specific DNA binding transcription factor activity; INVOLVED IN: regulation of transcription; LOCATED IN: nucleus; EXPRESSED IN: 24 plant structures; EXPRESSED DURING: 15 growth stages; CONTAINS InterPro DOMAIN/s: Helix-loop-helix DNA-binding domain (InterPro:IPR001092), Helix-loop-helix DNA-binding (InterPro:IPR011598); BEST…
AT5G54670.1	-1.39618	0.00153265	-0.709618	0.0493782	-2.17708	1.17297e-05	AT5G54670	protein_coding	KINESIN 3 (ATK3);KINESIN-LIKE PROTEIN IN ARABIDOPSIS THALIANA C (KATC)	Encodes a truncated KatC polypeptide (KatC(207-754)), which includes the carboxyl-terminal region of KatC. This was expressed in Escherichia coli and was shown to possess microtubule-stimulated ATPase activity.
AT3G60390.1	-1.39961	4.48912e-13	-1.05263	2.00558e-07	-0.592	0.00183693	AT3G60390	protein_coding	HOMEOBOX-LEUCINE ZIPPER PROTEIN 3 (HAT3)	Encodes homeobox protein HAT3.
AT2G28900.1	-1.40247	4.12469e-15	-1.57936	3.85751e-19	-1.82424	1.92723e-21	AT2G28900	protein_coding	OUTER PLASTID ENVELOPE PROTEIN 16-L (ATOEP16-L);OUTER PLASTID ENVELOPE PROTEIN 16-1 (ATOEP16-1);OUTER PLASTID ENVELOPE PROTEIN 16-1 (OEP16-1);OUTER ENVELOPE PROTEIN 16 (OEP16)	Encodes AtOEP16, a 16-KDa plastid outer membrane protein involved in plastid import of protochlorophyllide oxidoreductase A. Predominantly expressed in leaves and is also inducible by cold treatment.
AT4G30340.1	-1.40354	1.67457e-18	-1.51397	1.30181e-15	-1.97788	3.31222e-40	AT4G30340	protein_coding	DIACYLGLYCEROL KINASE 7 (ATDGK7);DIACYLGLYCEROL KINASE 7 (DGK7)	encodes a diacylglycerol kinase. Applying a specific diacylglycerol kinase inhibitor to the growth media resulted in reduced root elongation and plant growth. Gene is expressed throughout the plant but is strongest in flowers and young seedlings.
AT3G03050.1	-1.40463	1.07283e-08	-1.82129	2.63646e-28	-0.859822	0.00158557	AT3G03050	protein_coding	ROOT HAIR DEFECTIVE 7 (RHD7);CELLULOSE SYNTHASE-LIKE D3 (CSLD3);KOJAK (KJK);CELLULOSE SYNTHASE LIKE D3 (ATCSLD3)	encodes a cellulose synthase like protein. mutations initiate root hairs that rupture at their tip soon after initiation. is required for the synthesis of a noncellulosic wall polysaccharide.
AT4G14930.1	-1.40771	1.17748e-23	-1.51715	1.81651e-23	-1.90337	2.32712e-39	AT4G14930	protein_coding		Survival protein SurE-like phosphatase/nucleotidase; FUNCTIONS IN: hydrolase activity, acid phosphatase activity; INVOLVED IN: biological_process unknown; LOCATED IN: cellular_component unknown; EXPRESSED IN: 22 plant structures; EXPRESSED DURING: 15 growth stages; CONTAINS InterPro DOMAIN/s: Survival protein SurE-like phosphatase/nucleotidase (InterPro:IPR002828); BEST Arabidopsis thaliana prote…
AT1G71695.1	-1.41108	1.91974e-10	-1.79077	1.13123e-38	-1.36971	2.16053e-15	AT1G71695	protein_coding		Peroxidase superfamily protein; FUNCTIONS IN: peroxidase activity, heme binding; INVOLVED IN: response to oxidative stress, oxidation reduction; LOCATED IN: cell wall, vacuole, membrane, plant-type cell wall; EXPRESSED IN: 23 plant structures; EXPRESSED DURING: 13 growth stages; CONTAINS InterPro DOMAIN/s: Haem peroxidase (InterPro:IPR010255), Plant peroxidase (InterPro:IPR000823), Peroxidases he…
AT4G27720.1	-1.41232	3.06977e-16	-1.7622	1.01993e-33	-1.70322	3.37008e-26	AT4G27720	protein_coding		Major facilitator superfamily protein; LOCATED IN: plasma membrane; EXPRESSED IN: 21 plant structures; EXPRESSED DURING: 13 growth stages; CONTAINS InterPro DOMAIN/s: Protein of unknown function DUF791 (InterPro:IPR008509), Major facilitator superfamily, general substrate transporter (InterPro:IPR016196); BEST Arabidopsis thaliana protein match is: Major facilitator superfamily protein (TAIR:AT3G…
AT1G67560.1	-1.41359	2.70133e-05	-2.23522	1.27967e-13	-1.26236	0.0184999	AT1G67560	protein_coding	LIPOXYGENASE 6 (LOX6);ARABIDOPSIS THALIANA LIPOXYGENASE 6 (ATLOX6)	PLAT/LH2 domain-containing lipoxygenase family protein; FUNCTIONS IN: oxidoreductase activity, acting on single donors with incorporation of molecular oxygen, incorporation of two atoms of oxygen, lipoxygenase activity, iron ion binding, metal ion binding; INVOLVED IN: oxidation reduction, growth; LOCATED IN: chloroplast; EXPRESSED IN: 22 plant structures; EXPRESSED DURING: 13 growth stages; CONT…
AT3G07390.1	-1.4162	1.25008e-35	-2.92701	1.35233e-132	-0.802402	1.44589e-10	AT3G07390	protein_coding	AUXIN-INDUCED IN ROOT CULTURES 12 (AIR12)	isolated from differential screening of a cDNA library from auxin-treated root culture. sequence does not show homology to any known proteins and is predicted to be extracellular.
AT5G10280.1	-1.41642	0.0191855	-2.81005	3.95852e-12	-1.2071	0.0439184	AT5G10280	protein_coding	(ATMYB64);MYB DOMAIN PROTEIN 92 (ATMYB92);MYB DOMAIN PROTEIN 92 (MYB92)	Encodes a putative transcription factor (MYB92).
[truncated: 422 more rows]

## Sheet: NF-YCs-regulated genes
Supplementary Data 2_List of NF-YCs-Regulated Genes
[truncated: 908 more rows]

[truncated: 2 more sheets: _RGL2-regulated genes, Comparetive analysis]
