# Supplementary material for: The NF-YC–RGL2 module integrates GA and ABA signalling to regulate seed germination in Arabidopsis
Source: Nat Commun. 2016 Sep 14;7:12768. doi: 10.1038/ncomms12768 (PMC5027291; doi:10.1038/ncomms12768)
Supplement: Supplementary Dataset 2 — List of PAC, NF-YC and RGL2 regulated genes [file ncomms12768-s3.xlsx]

## Sheet: RNA_Seq Data
Supplementary Data Set 1_Summary of RNA-seq data mapping results
Sample	Raw Tags	Distinct Tags	Clean Tags	Distinct Clean Tags	Map to Gene Tags	Unique Map to Gene Tags	Map to Genome Tags	Unknown Tags
Col_Mock-1	7192905	194923	6908329	90994	6512524 (94.27%)	4053938 (58.68%)	331672 (4.80%)	64133
Col_Mock-2	7465159	270935	7080499	114446	6497009 (91.76%)	4289727 (60.59%)	336383 (4.75%)	247107
Col_Mock-3	7471069	345040	7258185	140282	6689518 (92.17%)	4286777 (59.06%)	306117 (4.22%)	262550
Col_PAC-1	7266050	214576	6935038	96168	6451766 (93.03%)	4146783 (59.79%)	316926 (4.57%)	166346
Col_PAC-2	6925669	234006	6554573	105255	6001615 (91.56%)	3786706 (57.77%)	327043 (4.99%)	225915
Col_PAC-3	6928692	323730	6723065	125680	6269800 (93.26%)	4105529 (61.07%)	298153 (4.43%)	155112
nf-ycT_PAC-1	7100053	221511	6828077	113334	6228258 (91.22%)	3916634 (57.36%)	309262 (4.53%)	290557
nf-ycT_PAC-2	6957770	235372	6646122	105672	5992450 (90.16%)	3959166 (59.57%)	359291 (5.41%)	294381
nf-ycT_PAC-3	7463906	338976	7247681	131677	6606062 (91.15%)	4386833 (60.53%)	383275 (5.29%)	258344
rgl2_PAC-1	7363640	230190	6936451	98937	6427013 (92.66%)	4159906 (59.97%)	348383 (5.02%)	161055
rgl2_PAC-2	7164907	232555	6719532	100471	6161031 (91.69%)	4017779 (59.79%)	340217 (5.06%)	218284
rgl2_PAC-3	7306806	331807	7096931	130696	6644468 (93.62%)	4271714 (60.19%)	334482 (4.71%)	117981
Note: Mock, seeds on 1/2 MS with mock treatment for 12 HAG (hour after stratification); PAC, seeds on 1/2 MS with 5 μM PAC for 12 HAG.
