# Supplementary material for: The NF-YC–RGL2 module integrates GA and ABA signalling to regulate seed germination in Arabidopsis
Source: Nat Commun. 2016 Sep 14;7:12768. doi: 10.1038/ncomms12768 (PMC5027291; doi:10.1038/ncomms12768)
Supplement: Supplementary Data 3 — List of co-regulated genes by PAC, NF-YCs, and RGL2 [file ncomms12768-s4.xlsx]

## Sheet: RGL2 and PAC regulated genes
Supplementary Data 3_List of genes regulated by RGL2 and PAC
AT1G01470.1
AT1G01610.1
AT1G02640.1
AT1G02700.1
AT1G02770.1
AT1G03106.1
AT1G03270.1
AT1G03790.1
AT1G04520.1
AT1G04560.1
AT1G04820.1
AT1G05270.1
AT1G05590.1
AT1G06080.1
AT1G07210.1
AT1G07430.1
AT1G07645.1
AT1G08500.1
AT1G09200.1
AT1G09580.1
AT1G09795.1
AT1G09850.1
AT1G10030.1
AT1G10150.1
AT1G10320.1
AT1G10630.1
AT1G10930.1
AT1G11260.1
AT1G11580.1
AT1G13340.1
AT1G13640.1
AT1G14060.1
AT1G14740.1
AT1G14950.1
AT1G15002.1
AT1G15330.1
AT1G16730.1
AT1G17190.1
AT1G17810.1
AT1G17830.1
AT1G18100.1
AT1G20070.1
AT1G20830.1
AT1G21680.1
AT1G21760.1
AT1G22410.1
AT1G22500.1
AT1G23000.1
AT1G23070.1
AT1G23290.1
AT1G26340.1
AT1G26550.1
AT1G27210.1
AT1G27340.1
AT1G27461.1
AT1G27470.1
AT1G27510.1
AT1G27930.1
AT1G27990.1
AT1G28320.1
AT1G28390.1
AT1G29090.1
AT1G29320.1
AT1G29520.1
AT1G29680.1
AT1G30220.1
AT1G32740.1
AT1G35670.1
AT1G41830.1
AT1G43800.1
AT1G46554.1
AT1G47840.1
AT1G47980.1
AT1G48130.1
AT1G48430.1
AT1G48630.1
AT1G49430.1
AT1G50670.1
AT1G51170.1
AT1G53345.1
AT1G53542.1
AT1G54860.1
AT1G54870.1
AT1G55200.1
AT1G55850.1
AT1G56580.1
AT1G58220.1
AT1G59900.1
AT1G60420.1
AT1G60680.1
AT1G60870.1
AT1G61260.1
AT1G62380.1
AT1G62420.1
AT1G64390.1
AT1G64670.1
AT1G64840.1
AT1G64970.1
AT1G66280.1
AT1G68560.1
AT1G69252.1
AT1G69870.1
AT1G69890.1
AT1G70210.1
AT1G70600.1
AT1G70670.1
AT1G70840.1
AT1G70985.1
AT1G71080.1
AT1G71100.1
AT1G71980.1
AT1G72100.1
AT1G73190.1
AT1G73620.1
AT1G74780.1
AT1G77450.1
AT1G77750.1
AT1G78010.1
AT1G79390.1
AT1G80090.1
AT1G80180.1
AT1G80720.1
AT2G02540.1
AT2G02850.1
AT2G02930.1
AT2G03240.1
AT2G03350.1
AT2G05580.1
AT2G10410.1
AT2G13547.1
AT2G14890.1
AT2G15050.1
AT2G15830.1
AT2G16400.1
AT2G16780.1
AT2G16850.1
AT2G17520.1
AT2G17630.1
AT2G17990.1
AT2G18040.1
AT2G18170.1
AT2G18230.1
AT2G18540.1
AT2G19110.1
AT2G19385.1
AT2G19450.1
AT2G19590.1
AT2G19720.1
AT2G19900.1
AT2G20630.1
AT2G21490.1
AT2G21720.1
AT2G21820.1
AT2G22420.1
AT2G23640.1
AT2G24100.1
AT2G24170.1
AT2G24570.1
AT2G24790.1
AT2G25964.1
AT2G26355.1
AT2G28490.1
AT2G31980.1
AT2G32380.1
AT2G32560.1
AT2G33255.1
AT2G35190.1
AT2G35300.1
AT2G35310.1
AT2G36080.2
AT2G36270.1
AT2G37640.1
AT2G38465.1
AT2G38650.2
AT2G39900.1
AT2G39980.1
AT2G40000.1
AT2G40170.1
AT2G40930.1
AT2G40970.1
AT2G41280.1
AT2G41475.1
AT2G42560.1
AT2G43040.1
AT2G43340.1
AT2G44080.1
AT2G45180.1
AT2G45190.1
AT2G45210.1
AT2G45820.1
AT2G45860.1
AT2G46040.1
AT2G46170.1
AT2G47140.1
AT2G47590.1
AT2G47770.1
AT3G01570.1
AT3G01950.1
AT3G03620.1
AT3G04000.1
AT3G04120.1
AT3G04930.1
AT3G05150.1
AT3G05260.1
AT3G06145.1
AT3G06430.1
AT3G06620.1
AT3G07320.1
AT3G09270.1
AT3G11050.1
AT3G12610.1
AT3G13340.1
AT3G13404.1
AT3G13480.1
AT3G13930.1
AT3G14595.1
AT3G15580.1
AT3G16150.1
AT3G17520.1
AT3G18080.1
AT3G19340.1
AT3G20210.1
AT3G20370.1
AT3G20570.1
AT3G21010.1
AT3G21190.1
AT3G21380.1
AT3G22500.1
AT3G22540.1
AT3G22750.1
AT3G23450.1
AT3G23820.1
AT3G25260.1
AT3G26770.1
AT3G26840.1
AT3G27870.1
AT3G28720.1
AT3G28740.1
AT3G28860.1
AT3G29280.1
AT3G30180.1
AT3G43810.1
AT3G44990.1
AT3G45010.1
AT3G46540.1
AT3G46660.1
AT3G47420.1
AT3G48560.1
AT3G49725.1
AT3G49870.1
AT3G50340.1
AT3G50440.1
AT3G51410.1
AT3G51600.1
AT3G51810.1
AT3G52470.1
AT3G53040.1
AT3G56350.1
AT3G58750.1
AT3G60070.1
AT3G60370.1
AT3G60390.1
AT3G61260.1
AT4G00030.1
AT4G00820.1
AT4G01883.1
AT4G01970.1
AT4G02020.1
AT4G02080.1
AT4G02520.1
AT4G02690.1
AT4G02940.1
AT4G08770.1
AT4G09680.1
AT4G10020.1
AT4G10040.1
AT4G10490.1
AT4G11110.1
AT4G12050.1
AT4G12570.1
AT4G13180.1
AT4G13660.1
AT4G14070.1
AT4G14660.1
AT4G14780.1
AT4G15790.1
AT4G15840.1
AT4G16140.1
AT4G16150.1
AT4G16630.1
AT4G17260.1
AT4G17540.1
AT4G17560.1
AT4G17670.1
AT4G18570.1
AT4G18690.1
AT4G18970.1
AT4G19006.1
AT4G19190.1
AT4G19200.1
AT4G20070.1
AT4G21600.1
AT4G22730.1
AT4G22810.1
AT4G22920.1
AT4G24370.1
AT4G24630.1
AT4G24880.1
AT4G24920.1
AT4G25080.2
AT4G25580.1
AT4G25840.1
AT4G25900.1
AT4G26466.1
AT4G27070.1
AT4G27140.1
AT4G27530.1
AT4G27657.1
AT4G28240.1
AT4G28290.1
AT4G28610.1
AT4G28652.1
AT4G29350.1
AT4G30190.1
AT4G32290.1
AT4G33220.1
AT4G33280.1
AT4G33560.1
AT4G33620.1
AT4G33660.1
AT4G34419.1
AT4G34840.1
AT4G36600.1
AT4G36680.1
AT4G36700.1
AT4G36810.1
AT4G36880.1
AT4G37400.1
AT4G37560.1
AT4G37660.1
AT4G38932.1
AT4G39900.1
AT5G01040.1
AT5G01350.1
AT5G01500.1
AT5G01870.1
AT5G01880.1
AT5G01950.1
AT5G02260.1
AT5G02550.1
AT5G02750.1
AT5G03090.1
AT5G03280.1
AT5G03670.1
AT5G04160.1
AT5G04670.1
AT5G04770.1
AT5G05965.1
AT5G06140.1
AT5G06370.1
AT5G07200.1
AT5G07990.1
AT5G09640.1
AT5G09760.1
AT5G11420.1
AT5G13820.1
AT5G13870.1
AT5G14000.1
AT5G14410.1
AT5G14600.1
AT5G14760.1
AT5G14780.1
AT5G15640.1
AT5G16460.1
AT5G18970.1
AT5G20150.1
AT5G20270.1
AT5G22290.1
AT5G22500.1
AT5G22920.1
AT5G23820.1
AT5G24280.1
AT5G24915.1
AT5G24990.1
AT5G25180.1
AT5G26360.1
AT5G28060.1
AT5G34850.1
AT5G36160.1
AT5G39080.1
AT5G41020.1
AT5G41760.2
AT5G41761.1
AT5G43760.1
AT5G44260.1
AT5G44340.1
AT5G44410.1
AT5G44460.1
AT5G45310.1
AT5G45650.1
AT5G45670.1
AT5G45690.1
AT5G47030.1
AT5G47660.1
AT5G47770.1
AT5G47810.1
AT5G47960.1
AT5G48990.1
AT5G49460.1
AT5G49630.1
AT5G49640.1
AT5G49990.1
AT5G50170.1
AT5G52450.1
AT5G52910.1
AT5G53895.1
AT5G54600.1
AT5G55470.1
AT5G56100.1
AT5G57090.1
AT5G58470.2
AT5G58660.1
AT5G59340.1
AT5G60220.1
AT5G60760.1
AT5G61610.1
AT5G62490.1
AT5G62900.1
AT5G63640.1
AT5G63650.1
AT5G64150.1
AT5G64180.1
AT5G64260.1
AT5G64500.1
AT5G65165.1
AT5G65495.1
AT5G65550.1
AT5G65575.1
AT5G65970.1
AT5G66110.1
AT5G66780.1
AT5G66810.1
AT5G67070.1
AT5G67080.1

## Sheet: NF-YCs and PAC regulated genes
Supplementary Data 3_List of genes regulated by NF-YCs and PAC
AT1G01500.1
AT1G01600.1
AT1G01720.1
AT1G02700.1
AT1G03106.1
AT1G03790.1
AT1G04560.1
AT1G04920.1
AT1G05070.1
AT1G05510.1
AT1G06080.1
AT1G07430.1
AT1G07645.1
AT1G09850.1
AT1G11175.1
AT1G11580.1
AT1G12000.1
AT1G13740.1
AT1G14870.1
AT1G14950.1
AT1G15210.1
AT1G17810.1
AT1G18100.1
AT1G20260.1
AT1G21680.1
AT1G21910.1
AT1G22330.1
AT1G22450.1
AT1G22500.1
AT1G25450.1
AT1G27150.1
AT1G27930.1
AT1G27990.1
AT1G28540.1
AT1G28670.1
AT1G29090.1
AT1G29680.1
AT1G30120.1
AT1G30220.1
AT1G30860.1
AT1G31750.1
AT1G32560.1
AT1G32900.1
AT1G33400.1
AT1G35516.1
AT1G41830.1
AT1G43800.1
AT1G44800.1
AT1G46554.1
AT1G46768.1
AT1G47128.1
AT1G47840.1
AT1G47980.1
AT1G48130.1
AT1G48530.1
AT1G48990.1
AT1G49470.1
AT1G51500.1
AT1G53180.1
AT1G53542.1
AT1G53840.1
AT1G54690.1
AT1G54860.1
AT1G54870.1
AT1G55200.1
AT1G55330.1
AT1G56600.1
AT1G57990.1
AT1G60190.1
AT1G60620.1
AT1G61260.1
AT1G62380.1
AT1G62420.1
AT1G64670.1
AT1G64970.1
AT1G65010.1
AT1G65660.1
AT1G66150.1
AT1G66280.1
AT1G67750.1
AT1G68560.1
AT1G69252.1
AT1G69490.1
AT1G70560.1
AT1G70840.1
AT1G71340.1
AT1G73120.1
AT1G73190.1
AT1G74100.1
AT1G75100.1
AT1G75230.2
AT1G75490.1
AT1G76160.1
AT1G78895.1
AT1G80130.1
AT1G80180.1
AT2G02850.1
AT2G02930.1
AT2G04940.1
AT2G05580.1
AT2G06850.1
AT2G13547.1
AT2G16440.1
AT2G17230.1
AT2G17630.1
AT2G18440.2
AT2G18540.1
AT2G18735.1
AT2G19110.1
AT2G19320.1
AT2G19385.1
AT2G19900.1
AT2G20835.1
AT2G21490.1
AT2G21820.1
AT2G22770.1
AT2G23640.1
AT2G24790.1
AT2G25890.1
AT2G26250.1
AT2G26355.1
AT2G26710.1
AT2G26870.1
AT2G28420.1
AT2G28490.1
AT2G29570.1
AT2G29750.1
AT2G30870.1
AT2G31270.1
AT2G31380.1
AT2G33520.1
AT2G34020.1
AT2G35310.1
AT2G36270.1
AT2G36530.1
AT2G36580.1
AT2G36640.1
AT2G37250.1
AT2G37640.1
AT2G37970.1
AT2G38800.1
AT2G39570.1
AT2G39900.1
AT2G39980.1
AT2G40170.1
AT2G40550.1
AT2G40730.1
AT2G41475.1
AT2G42560.1
AT2G42570.1
AT2G42840.1
AT2G44080.1
AT2G45180.1
AT2G45190.1
AT2G45600.1
AT2G46740.1
AT2G46780.1
AT2G47140.1
AT2G47440.1
AT2G47520.1
AT3G01490.1
AT3G01570.1
AT3G03550.1
AT3G03620.1
AT3G05120.1
AT3G05260.1
AT3G07470.1
AT3G09270.1
AT3G09810.1
AT3G11050.1
AT3G11700.1
AT3G12110.1
AT3G12145.1
AT3G12610.1
AT3G13404.1
AT3G13520.1
AT3G14310.1
AT3G14595.1
AT3G16370.1
AT3G17390.1
AT3G18535.1
AT3G19970.1
AT3G20210.1
AT3G21360.1
AT3G21370.1
AT3G21380.1
AT3G22490.1
AT3G22500.1
AT3G22640.1
AT3G23210.1
AT3G23730.1
AT3G23820.1
AT3G24480.1
AT3G25260.1
AT3G25870.1
AT3G26780.1
AT3G27480.2
AT3G29644.1
AT3G44990.1
AT3G45010.1
AT3G45230.1
AT3G46540.1
AT3G47420.1
AT3G48140.1
AT3G48270.1
AT3G48700.1
AT3G49670.1
AT3G50340.1
AT3G50440.1
AT3G51000.1
AT3G51600.1
AT3G51810.1
AT3G51820.1
AT3G51860.1
AT3G52470.1
AT3G53040.1
AT3G54940.2
AT3G56240.1
AT3G56350.1
AT3G60070.1
AT3G60390.1
AT3G61310.1
AT3G61820.1
AT3G63120.1
AT4G00360.1
AT4G01700.1
AT4G01970.1
AT4G02330.1
AT4G02520.1
AT4G02690.1
AT4G08950.1
AT4G09600.1
AT4G09610.1
AT4G10040.1
AT4G11360.1
AT4G11910.1
AT4G12730.1
AT4G12870.1
AT4G13340.1
AT4G14130.1
AT4G14190.1
AT4G15230.1
AT4G15260.1
AT4G15380.1
AT4G16140.1
AT4G16660.1
AT4G17840.1
AT4G18690.1
AT4G18920.1
AT4G19030.1
AT4G19390.1
AT4G19700.1
AT4G20070.1
AT4G22910.1
AT4G23670.1
AT4G23890.1
AT4G25140.1
AT4G25180.1
AT4G25580.1
AT4G27150.1
AT4G27280.1
AT4G27530.1
AT4G28290.1
AT4G29270.1
AT4G30190.1
AT4G30270.1
AT4G30280.1
AT4G30290.1
AT4G30340.1
AT4G30670.1
AT4G30800.1
AT4G31500.1
AT4G31830.1
AT4G31877.1
AT4G32175.1
AT4G32290.1
AT4G33560.1
AT4G34881.1
AT4G36180.1
AT4G36880.1
AT4G36930.1
AT4G37300.1
AT4G37400.1
AT4G37410.1
AT4G37560.1
AT4G38932.1
AT4G39130.1
AT5G01040.1
AT5G01880.1
AT5G02130.1
AT5G02260.1
AT5G03090.1
AT5G04010.1
AT5G04840.1
AT5G04880.1
AT5G05250.1
AT5G05965.1
AT5G06760.1
AT5G07330.1
AT5G09640.1
AT5G11740.1
AT5G13170.1
AT5G13400.1
AT5G13870.1
AT5G14390.1
AT5G14760.1
AT5G14790.1
AT5G15350.1
AT5G16110.1
AT5G16380.1
AT5G16460.1
AT5G17550.1
AT5G17630.1
AT5G21020.2
AT5G22470.1
AT5G22500.1
AT5G23460.1
AT5G23820.1
AT5G24155.1
AT5G24915.1
AT5G25180.1
AT5G35375.1
AT5G35660.1
AT5G37600.1
AT5G39320.1
AT5G39970.1
AT5G40650.1
AT5G41761.1
AT5G41980.1
AT5G43060.1
AT5G43170.1
AT5G43770.1
AT5G44260.1
AT5G44670.1
AT5G45310.1
AT5G45650.1
AT5G45670.1
AT5G47040.1
AT5G47810.1
AT5G48412.1
AT5G48450.1
AT5G48890.1
AT5G49360.1
AT5G49990.1
AT5G50770.1
AT5G51550.1
AT5G52882.1
AT5G52910.1
AT5G53895.1
AT5G54740.1
AT5G54970.1
AT5G55050.1
AT5G55240.1
AT5G55370.1
AT5G55910.1
AT5G55930.1
AT5G56100.1
AT5G57560.1
AT5G57790.1
AT5G58900.1
AT5G59340.1
AT5G60220.1
AT5G60760.1
AT5G61000.1
AT5G64780.1
AT5G65165.1
AT5G65550.1
AT5G65970.1
AT5G66052.1
AT5G66110.1
AT5G66690.1
AT5G67070.1
AT5G67080.1
AT5G67420.1

## Sheet: NF-YCs and RGL2 regulated genes
Supplementary Data 3_List of co-regulated genes by RGL2 and NF-YCs
AT1G02700.1
AT1G03106.1
AT1G03790.1
AT1G04560.1
AT1G06080.1
AT1G07430.1
AT1G07645.1
AT1G09740.1
AT1G09850.1
AT1G11580.1
AT1G12090.1
AT1G14950.1
AT1G15560.1
AT1G17810.1
AT1G18100.1
AT1G21680.1
AT1G22500.1
AT1G27930.1
AT1G27990.1
AT1G29090.1
AT1G29680.1
AT1G29930.1
AT1G30220.1
AT1G41830.1
AT1G43800.1
AT1G46554.1
AT1G47840.1
AT1G47980.1
AT1G48130.1
AT1G53542.1
AT1G54860.1
AT1G54870.1
AT1G55200.1
AT1G61260.1
AT1G62380.1
AT1G62420.1
AT1G64670.1
AT1G64970.1
AT1G66280.1
AT1G67105.1
AT1G68560.1
AT1G68830.1
AT1G69252.1
AT1G70840.1
AT1G73190.1
AT1G80180.1
AT2G02850.1
AT2G02930.1
AT2G03420.1
AT2G05580.1
AT2G06240.1
AT2G13547.1
AT2G16060.1
AT2G16860.1
AT2G17630.1
AT2G18540.1
AT2G19110.1
AT2G19385.1
AT2G19900.1
AT2G21490.1
AT2G21820.1
AT2G23640.1
AT2G24790.1
AT2G26355.1
AT2G28490.1
AT2G28510.1
AT2G35310.1
AT2G35370.1
AT2G36220.1
AT2G36270.1
AT2G37640.1
AT2G39415.1
AT2G39900.1
AT2G39980.1
AT2G40170.1
AT2G41475.1
AT2G41850.1
AT2G42560.1
AT2G44080.1
AT2G45180.1
AT2G45190.1
AT2G47140.1
AT3G01570.1
AT3G03270.1
AT3G03620.1
AT3G05260.1
AT3G09260.1
AT3G09270.1
AT3G10650.1
AT3G11050.1
AT3G12610.1
AT3G13404.1
AT3G14595.1
AT3G16740.1
AT3G20210.1
AT3G20395.1
AT3G21380.1
AT3G22500.1
AT3G23820.1
AT3G23880.1
AT3G25260.1
AT3G26740.1
AT3G30720.1
AT3G44990.1
AT3G45010.1
AT3G46230.1
AT3G46540.1
AT3G47420.1
AT3G50340.1
AT3G50440.1
AT3G51600.1
AT3G51810.1
AT3G52470.1
AT3G53040.1
AT3G56350.1
AT3G60070.1
AT3G60390.1
AT4G01970.1
AT4G02520.1
AT4G02690.1
AT4G10040.1
AT4G16140.1
AT4G18690.1
AT4G20070.1
AT4G25580.1
AT4G27530.1
AT4G28290.1
AT4G30190.1
AT4G32290.1
AT4G33560.1
AT4G36880.1
AT4G37400.1
AT4G37560.1
AT4G38932.1
AT5G01040.1
AT5G01880.1
AT5G02260.1
AT5G02960.1
AT5G03090.1
AT5G05965.1
AT5G09640.1
AT5G13870.1
AT5G14760.1
AT5G16460.1
AT5G19550.1
AT5G22500.1
AT5G23820.1
AT5G24915.1
AT5G25180.1
AT5G32450.1
AT5G41761.1
AT5G43260.1
AT5G44260.1
AT5G45310.1
AT5G45650.1
AT5G45670.1
AT5G47810.1
AT5G49990.1
AT5G52910.1
AT5G53895.1
AT5G56100.1
AT5G59340.1
AT5G60220.1
AT5G60760.1
AT5G65165.1
AT5G65550.1
AT5G65970.1
AT5G66110.1
AT5G67070.1
AT5G67080.1

## Sheet: co-regulated genes
Supplementary Data 3_List of co-regulated genes by PAC, NF-YCs, and RGL2
Gene Name	NF-YCs-Regulated	RGL2-Regulated	PAC-Regulated	PAC-Regulated
AT1G02700.1	up-regulate	up-regulate	down-regulate	up-regulate
AT1G03106.1	up-regulate	up-regulate	down-regulate	up-regulate
AT1G03790.1	up-regulate	up-regulate	down-regulate	up-regulate
AT1G04560.1	up-regulate	up-regulate	down-regulate	up-regulate
AT1G06080.1	down-regulate	down-regulate	up-regulate	down-regulate
AT1G07430.1	up-regulate	up-regulate	down-regulate	up-regulate
AT1G07645.1	up-regulate	up-regulate	down-regulate	up-regulate
AT1G09850.1	down-regulate	down-regulate	up-regulate	down-regulate
AT1G11580.1	down-regulate	down-regulate	up-regulate	down-regulate
AT1G14950.1	up-regulate	up-regulate	down-regulate	up-regulate
AT1G17810.1	up-regulate	up-regulate	down-regulate	up-regulate
AT1G18100.1	up-regulate	up-regulate	down-regulate	up-regulate
AT1G21680.1	up-regulate	up-regulate	down-regulate	up-regulate
AT1G22500.1	up-regulate	up-regulate	down-regulate	up-regulate
AT1G27930.1	down-regulate	down-regulate	up-regulate	down-regulate
AT1G27990.1	up-regulate	up-regulate	down-regulate	up-regulate
AT1G29090.1	down-regulate	down-regulate	up-regulate	down-regulate
AT1G29680.1	up-regulate	up-regulate	down-regulate	up-regulate
AT1G30220.1	up-regulate	up-regulate	down-regulate	up-regulate
AT1G41830.1	down-regulate	down-regulate	up-regulate	down-regulate
AT1G43800.1	down-regulate	down-regulate	up-regulate	down-regulate
AT1G46554.1	up-regulate	up-regulate	down-regulate	up-regulate
AT1G47840.1	down-regulate	down-regulate	up-regulate	down-regulate
AT1G47980.1	up-regulate	up-regulate	down-regulate	up-regulate
AT1G48130.1	up-regulate	up-regulate	down-regulate	up-regulate
AT1G53542.1	down-regulate	down-regulate	up-regulate	down-regulate
AT1G54860.1	up-regulate	up-regulate	down-regulate	up-regulate
AT1G54870.1	up-regulate	up-regulate	down-regulate	up-regulate
AT1G55200.1	down-regulate	down-regulate	up-regulate	down-regulate
AT1G61260.1	down-regulate	down-regulate	up-regulate	down-regulate
AT1G62380.1	down-regulate	up-regulate	up-regulate	up-regulate
AT1G62420.1	up-regulate	up-regulate	down-regulate	up-regulate
AT1G64670.1	down-regulate	down-regulate	up-regulate	down-regulate
AT1G64970.1	down-regulate	down-regulate	up-regulate	down-regulate
AT1G66280.1	down-regulate	down-regulate	up-regulate	down-regulate
AT1G68560.1	down-regulate	down-regulate	up-regulate	down-regulate
AT1G69252.1	up-regulate	up-regulate	down-regulate	up-regulate
AT1G70840.1	up-regulate	up-regulate	down-regulate	up-regulate
AT1G73190.1	up-regulate	up-regulate	down-regulate	up-regulate
AT1G80180.1	up-regulate	up-regulate	down-regulate	up-regulate
AT2G02850.1	up-regulate	up-regulate	down-regulate	up-regulate
AT2G02930.1	up-regulate	up-regulate	down-regulate	up-regulate
AT2G05580.1	up-regulate	up-regulate	down-regulate	up-regulate
AT2G13547.1	up-regulate	up-regulate	down-regulate	up-regulate
AT2G17630.1	down-regulate	down-regulate	up-regulate	down-regulate
AT2G18540.1	up-regulate	up-regulate	down-regulate	up-regulate
AT2G19110.1	down-regulate	down-regulate	up-regulate	down-regulate
AT2G19385.1	down-regulate	down-regulate	up-regulate	down-regulate
AT2G19900.1	up-regulate	up-regulate	down-regulate	up-regulate
AT2G21490.1	up-regulate	up-regulate	down-regulate	up-regulate
AT2G21820.1	up-regulate	up-regulate	down-regulate	up-regulate
AT2G23640.1	up-regulate	up-regulate	down-regulate	up-regulate
AT2G24790.1	down-regulate	down-regulate	up-regulate	down-regulate
AT2G26355.1	up-regulate	up-regulate	down-regulate	up-regulate
AT2G28490.1	up-regulate	up-regulate	down-regulate	up-regulate
AT2G35310.1	up-regulate	up-regulate	down-regulate	up-regulate
AT2G36270.1	up-regulate	up-regulate	down-regulate	up-regulate
AT2G37640.1	down-regulate	down-regulate	up-regulate	down-regulate
AT2G39900.1	down-regulate	down-regulate	up-regulate	down-regulate
AT2G39980.1	up-regulate	up-regulate	down-regulate	up-regulate
AT2G40170.1	up-regulate	up-regulate	down-regulate	up-regulate
AT2G41475.1	down-regulate	down-regulate	up-regulate	down-regulate
AT2G42560.1	up-regulate	up-regulate	down-regulate	up-regulate
AT2G44080.1	down-regulate	down-regulate	up-regulate	down-regulate
AT2G45180.1	down-regulate	down-regulate	up-regulate	down-regulate
AT2G45190.1	down-regulate	down-regulate	up-regulate	down-regulate
AT2G47140.1	down-regulate	down-regulate	up-regulate	down-regulate
AT3G01570.1	up-regulate	up-regulate	down-regulate	up-regulate
AT3G03620.1	up-regulate	up-regulate	down-regulate	up-regulate
AT3G05260.1	up-regulate	up-regulate	down-regulate	up-regulate
AT3G09270.1	down-regulate	down-regulate	up-regulate	down-regulate
AT3G11050.1	up-regulate	up-regulate	down-regulate	up-regulate
AT3G12610.1	down-regulate	down-regulate	up-regulate	down-regulate
AT3G13404.1	down-regulate	down-regulate	up-regulate	down-regulate
AT3G14595.1	up-regulate	up-regulate	down-regulate	up-regulate
AT3G20210.1	down-regulate	down-regulate	down-regulate	up-regulate
AT3G21380.1	up-regulate	up-regulate	down-regulate	up-regulate
AT3G22500.1	up-regulate	up-regulate	down-regulate	up-regulate
AT3G23820.1	down-regulate	down-regulate	up-regulate	down-regulate
AT3G25260.1	up-regulate	up-regulate	down-regulate	up-regulate
AT3G44990.1	down-regulate	down-regulate	up-regulate	down-regulate
AT3G45010.1	down-regulate	down-regulate	up-regulate	down-regulate
AT3G46540.1	up-regulate	up-regulate	down-regulate	up-regulate
AT3G47420.1	down-regulate	down-regulate	up-regulate	down-regulate
AT3G50340.1	down-regulate	down-regulate	up-regulate	down-regulate
AT3G50440.1	down-regulate	down-regulate	up-regulate	down-regulate
AT3G51600.1	down-regulate	down-regulate	up-regulate	down-regulate
AT3G51810.1	up-regulate	up-regulate	down-regulate	up-regulate
AT3G52470.1	down-regulate	down-regulate	up-regulate	down-regulate
AT3G53040.1	up-regulate	up-regulate	down-regulate	up-regulate
AT3G56350.1	up-regulate	up-regulate	down-regulate	up-regulate
AT3G60070.1	down-regulate	down-regulate	up-regulate	down-regulate
AT3G60390.1	up-regulate	down-regulate	up-regulate	down-regulate
AT4G01970.1	up-regulate	up-regulate	down-regulate	up-regulate
AT4G02520.1	up-regulate	up-regulate	down-regulate	up-regulate
AT4G02690.1	up-regulate	up-regulate	down-regulate	up-regulate
AT4G10040.1	down-regulate	down-regulate	up-regulate	down-regulate
AT4G16140.1	down-regulate	down-regulate	up-regulate	down-regulate
AT4G18690.1	up-regulate	up-regulate	down-regulate	up-regulate
AT4G20070.1	up-regulate	up-regulate	down-regulate	up-regulate
AT4G25580.1	up-regulate	up-regulate	down-regulate	up-regulate
AT4G27530.1	up-regulate	up-regulate	down-regulate	up-regulate
AT4G28290.1	down-regulate	down-regulate	up-regulate	down-regulate
AT4G30190.1	down-regulate	down-regulate	up-regulate	down-regulate
AT4G32290.1	up-regulate	up-regulate	down-regulate	up-regulate
AT4G33560.1	down-regulate	down-regulate	up-regulate	down-regulate
AT4G36880.1	down-regulate	down-regulate	up-regulate	down-regulate
AT4G37400.1	down-regulate	down-regulate	up-regulate	down-regulate
AT4G37560.1	up-regulate	up-regulate	down-regulate	up-regulate
AT4G38932.1	up-regulate	up-regulate	down-regulate	up-regulate
AT5G01040.1	down-regulate	down-regulate	up-regulate	down-regulate
AT5G01880.1	up-regulate	up-regulate	down-regulate	up-regulate
AT5G02260.1	down-regulate	down-regulate	up-regulate	down-regulate
AT5G03090.1	up-regulate	up-regulate	down-regulate	up-regulate
AT5G05965.1	up-regulate	up-regulate	down-regulate	up-regulate
AT5G09640.1	up-regulate	up-regulate	down-regulate	up-regulate
AT5G13870.1	down-regulate	down-regulate	up-regulate	down-regulate
AT5G14760.1	down-regulate	down-regulate	up-regulate	down-regulate
AT5G16460.1	up-regulate	up-regulate	down-regulate	up-regulate
AT5G22500.1	down-regulate	down-regulate	up-regulate	down-regulate
AT5G23820.1	down-regulate	down-regulate	up-regulate	down-regulate
AT5G24915.1	up-regulate	up-regulate	down-regulate	up-regulate
AT5G25180.1	up-regulate	up-regulate	down-regulate	up-regulate
AT5G41761.1	up-regulate	up-regulate	down-regulate	up-regulate
AT5G44260.1	up-regulate	up-regulate	down-regulate	up-regulate
AT5G45310.1	up-regulate	up-regulate	down-regulate	up-regulate
AT5G45650.1	up-regulate	down-regulate	up-regulate	down-regulate
AT5G45670.1	down-regulate	down-regulate	up-regulate	down-regulate
AT5G47810.1	up-regulate	up-regulate	down-regulate	up-regulate
AT5G49990.1	up-regulate	up-regulate	down-regulate	up-regulate
AT5G52910.1	down-regulate	down-regulate	up-regulate	down-regulate
AT5G53895.1	up-regulate	up-regulate	down-regulate	up-regulate
AT5G56100.1	up-regulate	up-regulate	down-regulate	up-regulate
AT5G59340.1	up-regulate	up-regulate	down-regulate	up-regulate
AT5G60220.1	up-regulate	up-regulate	down-regulate	up-regulate
AT5G60760.1	up-regulate	up-regulate	down-regulate	up-regulate
AT5G65165.1	up-regulate	up-regulate	down-regulate	up-regulate
AT5G65550.1	up-regulate	up-regulate	down-regulate	up-regulate
AT5G65970.1	down-regulate	down-regulate	up-regulate	down-regulate
AT5G66110.1	up-regulate	up-regulate	down-regulate	up-regulate
AT5G67070.1	down-regulate	down-regulate	up-regulate	down-regulate
AT5G67080.1	down-regulate	down-regulate	up-regulate	down-regulate

## Sheet: co-upregulated genes
Supplementary Data 3_List of co-upregulated genes by PAC, NF-Ycs, and RGL2
Gene Name	Locus ID	Primary Symbol	Gene Type	Primary Description	Primary GO Annotations	Cited Publication ID
AT1G02700.1	AT1G02700		protein_coding	unknown protein
AT1G03106.1	AT1G03106		protein_coding	unknown protein
AT1G03790.1	AT1G03790	SOM; TZF4	protein_coding	Encodes SOMNUS (SOM) a nucleus-localized CCCH-type zinc finger protein	GO:0009737//response to abscisic acid; GO:0010187//negative regulation of seed germination; GO:0003700//sequence-specific DNA binding transcription factor activity	PMID:18487351; PMID:11118137; MID:23421766
AT1G04560.1	AT1G04560		protein_coding	AWPM-19-like family protein; function unknown
AT1G07430.1	AT1G07430	AIP1; HAI2; HONSU	protein_coding	Highly ABA-induced PP2C gene 2 (HAI2)	GO:0009737//response to abscisic acid; GO:0009788//negative regulation of abscisic acid-activated signaling pathway; GO:0009939//positive regulation of gibberellic acid mediated signaling pathway; GO:0010030//positive regulation of seed germination; GO:1902039//negative regulation of seed dormancy process	PMID:23378449; PMID: 22404835
AT1G07645.1	AT1G07645	DSI-1VOC	protein_coding	dessication-induced 1VOC superfamily protein (DSI-1VOC)	GO:0009414//response to water deprivation; PO:0009010//seed	PMID: 18791196
AT1G14950.1	AT1G14950		protein_coding	Unknown lipid transport superfamily protein that specifically expressed during early seed development and germination.	PO:0009010//seed; GO:0009845//seed germination	PMID:16446457; PMID:15047896
AT1G17810.1	AT1G17810	BETA-TIP	protein_coding	beta-tonoplast intrinsic protein (beta-TIP)	PO:0009010//seed; GO:0009845//seed germination	PMID:18539592
AT1G18100.1	AT1G18100	MFT	protein_coding	Encodes a phosphatidylethanolamine-binding proteins	GO:0009845//seed germination; GO:0009737//response to abscisic acid; GO:0010030//positive regulation of seed germination;	PMID:20551347
AT1G21680.1	AT1G21680		protein_coding	DPP6 N-terminal domain-like protein	GO:0009845//seed germination; GO:0009505//plant-type cell wall	PMID:16920880; PMID:17526915
AT1G22500.1	AT1G22500	ATL15	protein_coding	Gene encodes a putative C3HC4-type RING zinc finger factor	GO:0033591//response to L-ascorbic acid; GO:0016567//protein ubiquitination	PMID:21421703; PMID:15644464; PMID:16339806
AT1G27990.1	AT1G27990		protein_coding	unknown protein
AT1G29680.1	AT1G29680		protein_coding	Protein of unknown function (DUF1264)
AT1G30220.1	AT1G30220	INT2	protein_coding	Inositol transporter presenting conserved extracellular loop domains homologs of plexins	GO:0015798//myo-inositol transport	PMID:20230529; PMID:17951450
AT1G46554.1	AT1G46554		other_rna	other RNA
AT1G47980.1	AT1G47980		protein_coding	unknown protein
AT1G48130.1	AT1G48130	PER1	protein_coding	Protein similar to the peroxiredoxin family of antioxidants	GO:0009845//seed germination; GO:0010231//maintenance of seed dormancy; GO:0008379//thioredoxin peroxidase activity; GO:0098754//detoxification;	PMID:9580097; PMID:26058145; PMID:16606633; Publication:501709946
AT1G54860.1	AT1G54860		protein_coding	Glycoprotein membrane precursor GPI-anchored	GO:0031225//anchored component of membrane;	PMID:12805588;
AT1G54870.1	AT1G54870		protein_coding	ChlADR is an aldehyde reductase gene	GO:0008106//alcohol dehydrogenase (NADP+) activity; GO:0009737//response to abscisic acid; GO:0009845//seed germination	PMID:21169366; PMID:16463099
AT1G62420.1	AT1G62420		protein_coding	Protein of unknown function (DUF506)
AT1G69252.1	AT1G69252		other_rna	other RNA
AT1G70840.1	AT1G70840	MLP31	protein_coding	MLP-like protein 31 (MLP31)	PO:0009010//seed	PMID: 16679420
AT1G73190.1	AT1G73190	TIP3;1	protein_coding	Arabidopsis seed-specific vacuolar aquaporin	GO:0009845//seed germination; GO:0010431//seed maturation; GO:0006914//autophagy; GO:0000326//protein storage vacuole;	PMID: 20833734; PMID: 26019256; PMID:12941871; PMID:16668923
AT1G80180.1	AT1G80180		protein_coding	Encodes a substrate of the MAPK kinases.	GO:0010375//stomatal complex patterning	PMID:22631074
AT2G02850.1	AT2G02850	PLANTACYANIN	protein_coding	Encodes plantacyanin one of blue copper proteins	GO:0048653//anther development; GO:0009737//response to abscisic acid; GO:0009845//seed germination	PMID:15908590
AT2G02930.1	AT2G02930	GSTF3; GST16	protein_coding	Encodes glutathione transferase belonging to the phi class of GSTs	GO:0004364//glutathione transferase activity	PMID: 21631432
AT2G05580.1	AT2G05580		protein_coding	Glycine-rich protein family protein	PO:0009010//seed; GO:0009738//abscisic acid-activated signaling pathway	PMID: 16446457
AT2G13547.1	AT2G13547		protein_coding	unknown protein
AT2G18540.1	AT2G18540		protein_coding	RmlC-like cupins superfamily protein
AT2G19900.1	AT2G19900	NADP-ME1	protein_coding	The malic enzyme (EC 1.1.1.40)	GO:0004473//malate dehydrogenase (decarboxylating) (NADP+) activity; PO:0007022//seed imbibition stage	PMID:16113210; PMID: 16307366
AT2G21490.1	AT2G21490	LEA	protein_coding	dehydrin LEA (LEA)	GO:0005829//cytosol	PMID:25005920
AT2G21820.1	AT2G21820		protein_coding	unknown protein
AT2G23640.1	AT2G23640	RTNLB13	protein_coding	Encodes RTNLB13, a reticulon protein	GO:0071786//endoplasmic reticulum tubular network organization	PMID:20424177; PMID:20969742
AT2G26355.1	AT2G26355		other_rna	Potential natural antisense gene, locus overlaps with AT2G26360
AT2G28490.1	AT2G28490		protein_coding	RmlC-like cupins superfamily protein	PO:0009010//seed	PMID: 16679420
AT2G35310.1	AT2G35310	REM23	protein_coding	Putative transcriptional factor B3 family protein
AT2G36270.1	AT2G36270	ABI5; GIA1	protein_coding	Encodes a member of the basic leucine zipper transcription factor family	GO:0009737//response to abscisic acid; GO:0009739//response to gibberellin; GO:0009740//gibberellic acid mediated signaling pathway; GO:0009738//abscisic acid-activated signaling pathway; GO:0009845//seed germination; GO:0010187//negative regulation of seed germination; GO:0045893//positive regulation of transcription, DNA-templated; GO:0003700//sequence-specific DNA binding transcription factor …	PMID:18941053; PMID:22589469; PMID:11906833; PMID:18941053; PMID:19207209; PMID:11019812
AT2G39980.1	AT2G39980		protein_coding	HXXXD-type acyl-transferase family protein	GO:0009845//seed germination; GO:0080167//response to karrikin	PMID:20351290
AT2G40170.1	AT2G40170	EM6; GEA6	protein_coding	Encodes a LEA gene that is activated by ABI5 directly	GO:0009845//seed germination; GO:0009737//response to abscisic acid; GO:0019915//lipid storage; GO:0048700//acquisition of desiccation tolerance in seed	PMID:8492809; PMID:19073649; PMID:16361514
AT2G42560.1	AT2G42560		protein_coding	late embryogenesis abundant domain-containing protein	GO:0009845//seed germination	PMID: 16679420; PMID: 16920880
AT3G01570.1	AT3G01570		protein_coding	Oleosin family protein; molecular_function unknown	GO:0009845//seed germination; GO:0019915//lipid storage	PMID: 15246063; PMID:8485063
AT3G03620.1	AT3G03620		protein_coding	MATE efflux family protein
AT3G05260.1	AT3G05260		protein_coding	NAD(P)-binding Rossmann-fold superfamily protein	PO:0009010//seed	PMID: 16679420
AT3G11050.1	AT3G11050	FER2	protein_coding	ferritin 2 (FER2)	GO:0009737//response to abscisic acid; GO:0055072//iron ion homeostasis; GO:0009845//seed germination; GO:0006979//response to oxidative stress	PMID: 11672431; PMID: 18826427; PMID: 19825683
AT3G14595.1	AT3G14595		protein_coding	Ribosomal protein L18ae family
AT3G21380.1	AT3G21380		protein_coding	Mannose-binding lectin superfamily protein	PO:0009010//seed	PMID: 16679420
AT3G22500.1	AT3G22500	ATECP31	protein_coding	late embryogenesis abundant (LEA) protein	GO:0009739//response to gibberellin; GO:0009845//seed germination	PMID: 16920880; PMID: 18318901
AT3G25260.1	AT3G25260	NPF4.1, NRT1	protein_coding	Major facilitator superfamily protein	GO:0005215//transporter activity	PMID: 20501909
AT3G46540.1	AT3G46540		protein_coding	Putative ENTH/VHS family protein
AT3G51810.1	AT3G51810	EM1; GEA1	protein_coding	Encodes a ABA-inducible protein that accumulates during seed maturation	GO:0009845//seed germination; GO:0009737//response to abscisic acid	PMID:8492809; PMID:12000684
AT3G53040.1	AT3G53040		protein_coding	late embryogenesis abundant protein	GO:0009845//seed germination	PMID: 25809152
AT3G56350.1	AT3G56350		protein_coding	Iron/manganese superoxide dismutase family protein	GO:0009739//response to gibberellin; GO:0009740//gibberellic acid mediated signaling pathway; GO:0009686//gibberellin biosynthetic process; GO:0010227//floral organ abscission	PMID:22992509
AT4G01970.1	AT4G01970	RS4; STS	protein_coding	Encodes a putative stachyose synthetase or raffinose synthase	GO:0008378//galactosyltransferase activity; GO:0080167//response to karriki; GO:0009845//seed germination	PMID: 15034167;
AT4G02520.1	AT4G02520	GSTF2; ATPM24	protein_coding	Encodes glutathione transferase belonging to the phi class of GSTs	GO:0004364//glutathione transferase activity; GO:0050896//response to stimulus; GO:0009845//seed germination	PMID: 20351290; PMID: 12090627; PMID:17028151; PMID:17916636
AT4G02690.1	AT4G02690	LFG3	protein_coding	Putative Bax inhibitor-1 family protein, LIFEGUARD 3	GO:0042742//defense response to bacterium	PMID: 23888068;
AT4G18690.1	AT4G18690		protein_coding	unknown function protein, or called DOG1-Like3		PMID: 17065317
AT4G20070.1	AT4G20070	AAH	protein_coding	Arabidopsis thaliana Allantoate Amidohydrolase (AtAAH)	GO:0016813//hydrolase activity; GO:0043231//intracellular membrane-bounded organelle	PMID: 16496096; PMID: 18065556
AT4G25580.1	AT4G25580		protein_coding	high similarity to CAP160 protein and weak similarity with LEA group 2	GO:0009725//response to hormone stimulus; GO:0006970//response to osmotic stress	PMID:25809152; PMID:12857845; PMID:17346263
AT4G27530.1	AT4G27530		protein_coding	unknown gene that specifically expressed in seed tissues	GO:0048316//seed development; GO:0009845//seed germination	PMID: 25261846
AT4G32290.1	AT4G32290		protein_coding	Core-2/I-branching beta-1,6-N-acetylglucosaminyltransferase family protein	GO:0016757//transferase activity, transferring glycosyl groups	PMID:22923678
AT4G37560.1	AT4G37560		protein_coding	Acetamidase/Formamidase family protein	GO:0009627//systemic acquired resistance	PMID:22589469
AT4G38932.1	AT4G38932		other_rna	Potential natural antisense gene, locus overlaps with AT4G38930
AT5G01880.1	AT5G01880	DAFL2	protein_coding	DAF-LIKE GENE 2, putative RING/U-box superfamily protein	GO:0016567//protein ubiquitination	PMID: 23347376
AT5G03090.1	AT5G03090		protein_coding	unknown protein
AT5G05965.1	AT5G05965		protein_coding	unknown protein
AT5G09640.1	AT5G09640	SNG2; SCPL19	protein_coding	encodes a serine carboxypeptidase-like (SCPL) protein	GO:0019748//secondary metabolic process; GO:0047202//sinapoylglucose-choline O-sinapoyltransferase activity	PMID: 11696189
AT5G16460.1	AT5G16460		protein_coding	Putative adipose-regulatory protein gene that specifically expressed in seed tissues	GO:0048316//seed development; GO:0009845//seed germination	PMID: 25261846
AT5G24915.1	AT5G24915		transposable_gene	non-LTR retrotransposon family (LINE)
AT5G25180.1	AT5G25180	CYP71B14	protein_coding	putative cytochrome P450; molecular_function unknown
AT5G41761.1	AT5G41761		protein_coding	unknown protein
AT5G44260.1	AT5G44260	TZF5	protein_coding	Zinc finger CCCH type family protein	GO:0009737//response to abscisic acid; GO:0009845//seed germination; GO:0010187//negative regulation of seed germination	PMID:11118137; PMID:23421766
AT5G45310.1	AT5G45310		protein_coding	unknown protein
AT5G47810.1	AT5G47810	PFK2	protein_coding	phosphofructokinase 2 (PFK2)	GO:0003872//6-phosphofructokinase activity	PMID:17485088
AT5G49990.1	AT5G49990		protein_coding	Xanthine/uracil permease family protein	GO:0009855//determination of bilateral symmetry	PMID:22589469
AT5G53895.1	AT5G53895		protein_coding	unknown protein
AT5G56100.1	AT5G56100		protein_coding	glycine-rich protein / oleosin;	GO:0010876//lipid localization; GO:0009845//seed germination	PMID: 15703057; PMID:8539295
AT5G59340.1	AT5G59340	WOX2	protein_coding	Member of WUSCHEL-related homeobox gene family	GO:0048825//cotyledon development; GO:0009790//embryonal development; GO:0010654//apical cell fate commitment	PMID: 20351290; PMID: 22827849; PMID: 17706632; PMID: 14711878
AT5G60220.1	AT5G60220	TETRASPANIN4	protein_coding	Member of TETRASPANIN family	GO:0032502//developmental process	PMID: 23946353
AT5G60760.1	AT5G60760		protein_coding	P-loop containing nucleoside triphosphate hydrolases superfamily protein that is required for seed phytic acid levels	GO:0032958//inositol phosphate biosynthetic process; GO:0009845//seed germination; GO:0048316\\seed development	PMID: 20734061; PMID: 21698461
AT5G65165.1	AT5G65165	SDH2-3	protein_coding	The iron-sulfur subunit of succinate dehydrogenase	GO:0005739//mitochondrion; GO:0000104//succinate dehydrogenase activity; GO:0009845//seed germination; GO:0048316//seed development	PMID:11442063; PMID:12374303; PMID:16249327; PMID:19261733
AT5G65550.1	AT5G65550		protein_coding	Putative UDP-Glycosyltransferase superfamily protein
AT5G66110.1	AT5G66110	HIPP27	protein_coding	Heavy metal-associated isoprenylated plant protein (HIPP)	GO:0043169//cation binding; GO:0006812//cation transport	PMID:21072340; PMID:23857362; PMID:23368984

## Sheet: co-downregulated genes
Supplementary Data Set 3_List of co-downregulated genes by PAC, NF-YCs and RGL2
Gene Name	Locus ID	Primary Symbol	Gene Type	Gene Model Description	Primary GO Annotations	Cited PubMed ID
AT1G06080.1	AT1G06080	ADS1	protein_coding	homologous to delta 9 acyl-lipid desaturases of cyanobacteria and acyl-CoA desaturases of yeast and mammals	GO:0042761//very long-chain fatty acid biosynthetic process; GO:0009409//response to cold	PMID: 23175755; PMID: 9559566; PMID: 15240892
AT1G09850.1	AT1G09850	XBCP3	protein_coding	Arabidopsis thaliana papain-like cysteine peptidase	GO:0005773//vacuole; GO:0005783//endoplasmic reticulum	PMID: 15539469; PMID: 22923678
AT1G11580.1	AT1G11580	PMEPCRA	protein_coding	methylesterase PCR A (PMEPCRA)	GO:0005618//cell wall; GO:0050832//defense response to fungus; GO:0030599//pectinesterase activity; GO:0009845//seed germination	PMID: 14595688; PMID: 24367018; PMID: 16920880
AT1G27930.1	AT1G27930		protein_coding	Function unknown protein that interacts with eIF3.
AT1G29090.1	AT1G29090		protein_coding	Cysteine proteinases superfamily protein	GO:0005794//Golgi apparatus; GO:0005618//cell wall	PMID: 22430844; PMID: 22923678
AT1G41830.1	AT1G41830	SKS6	protein_coding	SKU5-similar 6 (SKS6); pectinesterase activity; oxidation reduction	GO:0005618//cell wall; GO:0009505//plant-type cell wall	PMID: 15593128; PMID: 14595688; PMID: 17526915; PMID: 12119380
AT1G43800.1	AT1G43800	FTM1; SAD6	protein_coding	Plant stearoyl-acyl-carrier-protein desaturase family protein	GO:0023052//signaling; GO:0010228//vegetative to reproductive phase transition of meristem; GO:0005618//cell wall; GO:0001666//response to hypoxia	PMID: 24368335; PMID: 22319055; PMID: 15157177
AT1G47840.1	AT1G47840	HXK3	protein_coding	Encodes a putative hexokinase.	GO:0004340//glucokinase activity; GO:0050896//response to stimulus; GO:0009507//chloroplast	PMID: 18481082; PMID: 17234224
AT1G53542.1	AT1G53542		protein_coding	unknown protein
AT1G55200.1	AT1G55200		protein_coding	Protein kinase protein with adenine nucleotide alpha hydrolases-like domain		PMID: 17644812
AT1G61260.1	AT1G61260		protein_coding	Protein of unknown function (DUF761)
AT1G64670.1	AT1G64670	CED1;BDG1	protein_coding	Encodes a epidermally expressed extracellular protein	GO:0006970//response to osmotic stress; GO:0010143//cutin biosynthetic process; GO:0010115//regulation of abscisic acid biosynthetic process; GO:0005618//cell wall	PMID: 21610183; PMID: 16415209
AT1G64970.1	AT1G64970	VTE4;TMT1	protein_coding	gamma-tocopherol methyltransferase (g-TMT) mRNA	GO:0010189//vitamin E biosynthetic process; GO:0050342//tocopherol O-methyltransferase activity	PMID: 9851934; PMID: 22763462; PMID: 12586887
AT1G66280.1	AT1G66280	BGLU22	protein_coding	BGLU22; beta-glucosidase activity, hydrolase activity	GO:0008422//beta-glucosidase activity; GO:0010168//endoplasmic reticulum body; GO:0009845//seed germination; GO:0005618//cell wall; GO:0009651//response to salt stress	PMID: 19965874; PMID: 22102697; PMID: 16125897; PMID: 15769804; PMID: 17916636
AT1G68560.1	AT1G68560	XYL1;TRG1;AXY3	protein_coding	Encodes a bifunctional alpha-l-arabinofuranosidase that belongs to family 3 of glycoside hydrolases.	GO:0045493//xylan catabolic process; GO:0080176//xyloglucan 1,6-alpha-xylosidase activity; GO:0005618//cell wall; GO:0009845//seed germination	PMID: 20801759; PMID: 15181203; PMID: 16816409
AT2G17630.1	AT2G17630		protein_coding	Pyridoxal phosphate (PLP)-dependent transferases superfamily protein		PMID: 24368794
AT2G19110.1	AT2G19110	HMA4	protein_coding	Encodes a protein with similarity to Zn ATPase	GO:0010038//response to metal ion; GO:0030001//metal ion transport; GO:0098754//detoxification	PMID: 15498553; PMID: 15670847
AT2G19385.1	AT2G19385		protein_coding	zinc ion binding
AT2G24790.1	AT2G24790	COL3	protein_coding	Positive regulator of photomorphogenesis that acts downstream of COP1	GO:0009739//response to gibberellin; GO:0010099//regulation of photomorphogenesis; GO:0010161//red light signaling pathway; GO:0009845//seed germination	PMID: 16339850; PMID: 16920880
AT2G37640.1	AT2G37640	EXP3	protein_coding	member of Alpha-Expansin Gene Family	GO:0009739//response to gibberellin; GO:0005618//cell wall; GO:0009828//plant-type cell wall loosening	PMID: 17449805; PMID: 11641069
AT2G39900.1	AT2G39900	WLIM2A	protein_coding	Encodes a member of the Arabidopsis LIM proteins	GO:0015629//actin cytoskeleton; GO:0009845//seed germination	PMID:20817848; PMID: 12834400
AT2G41475.1	AT2G41475		protein_coding	Embryo-specific protein 3
AT2G44080.1	AT2G44080	ARGOS-LIKE	protein_coding	Encodes ARL, a gene similar to ARGOS involved in cell expansion-dependent organ growth	GO:0009741//response to brassinosteroid; GO:0009742//brassinosteroid mediated signaling pathway	PMID: 16824178
AT2G45180.1	AT2G45180		protein_coding	seed storage 2S albumin superfamily protein
AT2G45190.1	AT2G45190	YAB1; AFO; FIL	protein_coding	Encodes a member of the YABBY family of transcriptional regulators	GO:0007275//multicellular organismal development; GO:1902183//regulation of shoot apical meristem development; GO:0048409//flower development;	PMID: 10323860; PMID: 20584289; PMID: 10331982; PMID: 9878633; PMID: 19837869
AT2G47140.1	AT2G47140	SDR5	protein_coding	NAD(P)-binding Rossmann-fold superfamily protein		PMID: 24512841
AT3G09270.1	AT3G09270	GSTU8	protein_coding	Encodes glutathione transferase belonging to the tau class of GSTs	GO:0004602//glutathione peroxidase activity	PMID: 12090627
AT3G12610.1	AT3G12610	DRT100	protein_coding	Plays role in DNA-damage repair and partially complements RecA- phenotypes.	GO:0009650//UV protection; GO:0006281//DNA repair; GO:0009507//chloroplast	PMID: 1518832; PMID: 20406785; PMID: 8329681
AT3G13404.1	AT3G13404		protein_coding	unknown protein
AT3G20210.1	AT3G20210	DELTA-VPE	protein_coding	Encodes a Cys proteinase responsible for the maturation of vacuolar proteins	GO:0048316//seed development; GO:0016485//protein processing	PMID: 15705955; PMID: 14688293
AT3G23820.1	AT3G23820	GAE6	protein_coding	UDP-D-glucuronate 4-epimerase	GO:0005794//Golgi apparatus; GO:0005618//cell wall; GO:0050378//UDP-glucuronate 4-epimerase activity;	PMID: 22923678; PMID: 22430844; PMID: 25723364; PMID: 15225656
AT3G44990.1	AT3G44990	XTR8; XTH31	protein_coding	xyloglucan endo-transglycosylase	GO:0009739//response to gibberellin; GO:0033946//xyloglucan-specific endo-beta-1,4-glucanase activity; GO:0016998//cell wall macromolecule catabolic process; GO:0005618//cell wall; GO:0009845//seed germination	PMID: 23104861; PMID: 23204407; PMID: 17384169; PMID: 16527868
AT3G45010.1	AT3G45010	scpl48	protein_coding	serine carboxypeptidase-like 48 (scpl48)		PMID: 15908604
AT3G47420.1	AT3G47420	G3Pp1;PS3	protein_coding	Encodes a Pi starvation-responsive protein AtPS3.	GO:0055062//phosphate ion homeostasis	PMID: 21788361
AT3G50340.1	AT3G50340		protein_coding	unknown protein	GO:0009414//response to water deprivation	PMID: 18552355
AT3G50440.1	AT3G50440	MES10	protein_coding	Encodes a putative protein that has methyl esterase activity		PMID: 18467465; PMID: 18643994
AT3G51600.1	AT3G51600	LTP5	protein_coding	Predicted to encode a PR (pathogenesis-related) protein	GO:0005618//cell wall; GO:0006869//lipid transport; GO:0000003//reproduction; GO:0009566//fertilization; GO:0009860//pollen tube growth	PMID: 10940464; PMID: 15593128; PMID: 20044438
AT3G52470.1	AT3G52470		protein_coding	Late embryogenesis abundant (LEA) hydroxyproline-rich glycoprotein family	GO:0005618//cell wall	PMID: 21533090
AT3G60070.1	AT3G60070		protein_coding	Major facilitator superfamily protein; molecular_function unknown
AT4G10040.1	AT4G10040	CYTC-2	protein_coding	Encodes cytochrome c	GO:0022904//respiratory electron transport chain	PMID: 22551905
AT4G16140.1	AT4G16140		protein_coding	proline-rich family protein	GO:0031225//anchored component of membrane; GO:0005618//cell wall	PMID: 12068095; PMID:12805588
AT4G28290.1	AT4G28290		protein_coding	unknown protein
AT4G30190.2	AT4G30190	AHA2; PMA2	protein_coding	belongs to the P-type ATPase superfamily of cation-transporting ATPases	GO:0016887//ATPase activity; GO:0005886//plasma membrane; GO:0005618//cell wall	PMID: 8300635; PMID: 8883393; PMID: 21533090
AT4G33560.1	AT4G33560		protein_coding	Wound-responsive family protein	GO:0009741// response to brassinosteroid;	PMID: 15047898
AT4G36880.1	AT4G36880	CP1	protein_coding	cysteine proteinase1 (CP1); cysteine-type endopeptidase activity	GO:0009739//response to gibberellin; GO:0009845//seed germination; GO:0005777//peroxisome; GO:0008234//cysteine-type peptidase activity	PMID: 17449805; PMID: 24130194; PMID: 23112094
AT4G37400.1	AT4G37400	CYP81F3	protein_coding	member of CYP81F	GO:0004497//monooxygenase activity; GO:0042343//indole glucosinolate metabolic process	PMID: 21317374
AT5G01040.1	AT5G01040	LAC8	protein_coding	putative laccase, knockout mutant showed early flowering	GO:0046688//response to copper ion; GO:0048573//photoperiodism, flowering;	PMID: 16804053; PMID: 18408011
AT5G02260.1	AT5G02260	EXP9	protein_coding	member of Alpha-Expansin Gene Family	GO:0005618//cell wall; GO:0009828//plant-type cell wall loosening; GO:0009845//seed germination	PMID: 11641069; PMID: 16920880
AT5G13870.1	AT5G13870	XTH5	protein_coding	EXGT-A4, endoxyloglucan transferase	GO:0009845//seed germination; GO:0009739//response to gibberellin; GO:0005618//cell wall; GO:0010411//xyloglucan metabolic process;	PMID: 12514239; PMID: 12837949; PMID: 16920880; PMID: 17384169
AT5G14760.1	AT5G14760	AO; FIN4	protein_coding	encodes for L-aspartate oxidase involved in the early steps of NAD biosynthesis.	GO:0009435//NAD biosynthetic process	PMID: 16698895
AT5G22500.1	AT5G22500	FAR1	protein_coding	Encodes a member of the eight-member gene family encoding alcohol-forming fatty acyl-CoA reductases (FARs)	GO:0010345//suberin biosynthetic process; GO:0050062//long-chain-fatty-acyl-CoA reductase activity	PMID: 20571114
AT5G23820.1	AT5G23820	ML3	protein_coding	MD-2-related lipid recognition domain-containing protein	GO:0010168//endoplasmic reticulum body; GO:0006952//defense response	PMID: 23903439; PMID: 23314818
AT5G45670.1	AT5G45670		protein_coding	GDSL-like Lipase/Acylhydrolase superfamily protein	GO:0009845//seed germination	PMID: 24989044; PMID: 16920880
AT5G52910.1	AT5G52910	TIMELESS	protein_coding	homolog of Drosophila timeless		Publication: 1546966
AT5G65970.1	AT5G65970	MLO10	protein_coding	A member of a large family of the barley mildew resistance locus o (MLO) protein	GO:0005576//extracellular region	PMID: 16525893; PMID: 12569425
AT5G67070.1	AT5G67070	RALF-LIKE 34	protein_coding	Member of tobacco Rapid Alkalinization Factor (RALF).	GO:0005576//extracellular region	PMID: 12611624
AT5G67080.1	AT5G67080	MAPKKK19	protein_coding	member of MEKK subfamily	GO:0009845//seed germination	PMID: 16920880

## Sheet: differentially regulated genes
Supplementary Data 3_List of genes regulated by PAC, NF-YCs, and RGL2 in other pattern
Gene Name	Locus ID	Primary Symbol	Gene Type	Gene Model Description	Primary GO Annotations	Cited Publication ID
AT1G62380.1	AT1G62380	ACO2	protein_coding	Encodes a protein similar to 1-aminocyclopropane-1-carboxylic oxidase (ACC oxidase)	GO:0009693//ethylene biosynthetic process; GO:0050896//response to stimulus	PMID:16311726; PMID:25082369
AT3G60390.1	AT3G60390	HAT3	protein_coding	Encodes homeobox protein HAT3.	GO:0048366//leaf development	PMID:22918502
AT5G45650.1	AT5G45650		protein_coding	subtilase family protein
